# Supplementary material for: Taxonomic revision of Telemidae (Arachnida, Araneae) from East and Southeast Asia
Source: Zookeys. 2020 May 18;933:15–93. doi: 10.3897/zookeys.933.38653 (PMC7248132; doi:10.3897/zookeys.933.38653)
Supplement: XML Treatment for Pinelema daguaiwan [file zookeys.933.38653-treatment25.xml]

<!DOCTYPE tp:taxon-treatment
  PUBLIC "-//TaxonX//DTD Taxonomic Treatment Publishing DTD v0 20100105//EN" "tax-treatment-NSO.dtd">
<tp:taxon-treatment xmlns:tp="http://www.plazi.org/taxpub"><tp:treatment-meta><kwd-group><label>Taxon classification</label><kwd><named-content xmlns:xlink="http://www.w3.org/1999/xlink" content-type="kingdom">Animalia</named-content></kwd><kwd><named-content xmlns:xlink="http://www.w3.org/1999/xlink" content-type="order">Araneae</named-content></kwd><kwd><named-content xmlns:xlink="http://www.w3.org/1999/xlink" content-type="family">Telemidae</named-content></kwd></kwd-group><mixed-citation publication-type="journal"><person-group><name><surname>Zhao</surname><given-names>Huifeng</given-names></name><name><surname>Li</surname><given-names>Shuqiang</given-names></name><name><surname>Zhang</surname><given-names>Aibing</given-names></name></person-group><article-title>Taxonomic revision of <tp:taxon-name><tp:taxon-name-part taxon-name-part-type="family">Telemidae</tp:taxon-name-part></tp:taxon-name> (<tp:taxon-name><tp:taxon-name-part taxon-name-part-type="class">Arachnida</tp:taxon-name-part></tp:taxon-name>, <tp:taxon-name><tp:taxon-name-part taxon-name-part-type="order">Araneae</tp:taxon-name-part></tp:taxon-name>) from East and Southeast Asia</article-title><source>Zookeys</source><day>18</day><month>5</month><year>2020</year><volume>933</volume><fpage>15</fpage><lpage>93</lpage><pub-id pub-id-type="doi">10.3897/zookeys.933.38653</pub-id></mixed-citation></tp:treatment-meta><tp:nomenclature><tp:taxon-name><object-id xmlns:xlink="http://www.w3.org/1999/xlink" content-type="arpha" xlink:type="simple">A714C17B-9D77-5F9C-A728-19FBF5058588</object-id>
              <tp:taxon-name-part taxon-name-part-type="genus" reg="Pinelema">Pinelema</tp:taxon-name-part>
              <tp:taxon-name-part taxon-name-part-type="species" reg="daguaiwan">daguaiwan</tp:taxon-name-part>
              <object-id xmlns:xlink="http://www.w3.org/1999/xlink" content-type="zoobank" xlink:type="simple">http://zoobank.org/9B313412-1CF2-487E-B1C3-F18992851E01</object-id>
            </tp:taxon-name><tp:taxon-authority>Zhao &amp; Li</tp:taxon-authority><tp:taxon-status xmlns:xlink="http://www.w3.org/1999/xlink" xlink:type="simple">sp. nov.</tp:taxon-status><xref ref-type="fig" rid="F3">Figures 3B</xref><xref ref-type="fig" rid="F4">, 4</xref><xref ref-type="fig" rid="F5">, 5</xref><xref ref-type="fig" rid="F31">, 31</xref></tp:nomenclature><tp:treatment-sec sec-type="type material" id="SECID0EW5BI"><title>Type material.</title><p>Holotype: ♂ (<named-content xmlns:xlink="http://www.w3.org/1999/xlink" content-type="dwc:institutional_code" xlink:type="simple">IZCAS</named-content>), China, Guizhou Province, Qianxinan Buyi and Miao Autonomous Prefecture, Wangmo County, Sanglang Town, Xinghe Village, Daguaiwan Cave. <named-content xmlns:xlink="http://www.w3.org/1999/xlink" content-type="dwc:verbatimCoordinates" xlink:type="simple"><named-content content-type="geo-json" specific-use="{&#34;type&#34;:&#34;Point&#34;,&#34;coordinates&#34;:[106.432800,25.270600]}" id="NCID0EE6BI" xlink:type="simple">25.2706N, 106.4328E</named-content></named-content>, elevation ca. 886 m, 29.XII.2010, Z. Zha and Z. Chen leg. Paratypes: 1♂ and 5♀ (<named-content xmlns:xlink="http://www.w3.org/1999/xlink" content-type="dwc:institutional_code" xlink:type="simple">IZCAS</named-content>), same data as holotype.</p></tp:treatment-sec><tp:treatment-sec sec-type="etymology" id="SECID0EO6BI"><title>Etymology.</title><p>The species name refers to the type locality; noun in apposition.</p></tp:treatment-sec><tp:treatment-sec sec-type="diagnosis" id="SECID0ET6BI"><title>Diagnosis.</title><p><italic><tp:taxon-name><tp:taxon-name-part taxon-name-part-type="genus" reg="Pinelema">Pinelema</tp:taxon-name-part> <tp:taxon-name-part taxon-name-part-type="species" reg="daguaiwan">daguaiwan</tp:taxon-name-part></tp:taxon-name></italic> sp. nov. resembles <italic><tp:taxon-name><tp:taxon-name-part taxon-name-part-type="genus" reg="Pinelema">P.</tp:taxon-name-part> <tp:taxon-name-part taxon-name-part-type="species" reg="pacchanensis">pacchanensis</tp:taxon-name-part></tp:taxon-name></italic> by the bulb being concave ventrally but can be distinguished by the following: the bulb is more deeply concave (arrow in Fig. <xref ref-type="fig" rid="F4">4C, D</xref>) (vs. weaker), the smaller length ratio of the embolus/bulb (0.48, Figs <xref ref-type="fig" rid="F3">3B</xref>, <xref ref-type="fig" rid="F4">4C, D</xref>) (vs. 0.71), the triangular embolus (Figs <xref ref-type="fig" rid="F3">3B</xref>, <xref ref-type="fig" rid="F4">4C, D</xref>) (vs. tube-shaped); the diameter ratio of the receptacle tip/neck is 7.0 (Fig. <xref ref-type="fig" rid="F5">5A</xref>) (vs. 2.0).</p><fig id="F4" position="float" orientation="portrait"><object-id xmlns:xlink="http://www.w3.org/1999/xlink" content-type="doi" xlink:type="simple">10.3897/zookeys.933.38653.figure4</object-id><object-id xmlns:xlink="http://www.w3.org/1999/xlink" content-type="arpha" xlink:type="simple">05BAFABA-34F7-5FBC-8E9F-F118E58C5CD0</object-id><label>Figure 4.</label><caption><p><italic><tp:taxon-name><tp:taxon-name-part taxon-name-part-type="genus" reg="Pinelema">Pinelema</tp:taxon-name-part> <tp:taxon-name-part taxon-name-part-type="species" reg="daguaiwan">daguaiwan</tp:taxon-name-part></tp:taxon-name></italic> sp. nov., male holotype. <bold>A</bold> Habitus, dorsal view <bold>B</bold> embolus, apical view <bold>C</bold> palp, prolateral view <bold>D</bold> palp, retrolateral view. Scale bars: 0.2 mm (<bold>A</bold>), 0.05 mm (<bold>B</bold>), 0.1 mm (<bold>C, D</bold>).</p></caption><graphic xmlns:xlink="http://www.w3.org/1999/xlink" xlink:href="zookeys-933-015-g004.jpg" position="float" orientation="portrait" xlink:type="simple" id="oo_411151.jpg"><uri content-type="original_file" xlink:type="simple">https://binary.pensoft.net/fig/411151</uri></graphic></fig></tp:treatment-sec><tp:treatment-sec sec-type="description" id="SECID0ENCCI"><title>Description.</title><p><bold>Male (holotype).</bold> Total length 1.60. Carapace 0.71 long, 0.67 wide. Abdomen 0.85 long, 0.76 wide. Carapace light brown (Fig. <xref ref-type="fig" rid="F4">4A</xref>). Eyes absent (Fig. <xref ref-type="fig" rid="F4">4A</xref>). Chelicerae, legs, labium, and endites brown. Sternum light brown with sparse setae. Leg measurements: I 6.25 (1.80, 0.26, 2.00, 1.41, 0.78); II 5.46 (1.56, 0.26, 1.74, 1.19, 0.71); III (1.20, 0.25, 1.14, –, –); IV 4.96 (1.52, 0.24, 1.44, 1.13, 0.63). Abdomen pale brown (Fig. <xref ref-type="fig" rid="F4">4A</xref>).</p><p>Palp. Tibia two times longer than patella, cymbium 2.47 times longer than tibia, 1.88 times longer than femur, cymbial apophysis finger shaped (Fig. <xref ref-type="fig" rid="F4">4C</xref>); bulb concave ventrally, and shaped as in Fig. <xref ref-type="fig" rid="F4">4C, D</xref>, length ratio of bulb/cymbium about 0.9; embolus triangular and membranous, 1/5 as long as bulb (Fig. <xref ref-type="fig" rid="F4">4C, D</xref>), spiral ridge brown (Fig. <xref ref-type="fig" rid="F4">4B</xref>).</p><p><bold>Female.</bold> Total length 1.72. Carapace 0.66 long, 0.59 wide. Abdomen 1.04 long, 0.87 wide. Coloration as in male (Fig. <xref ref-type="fig" rid="F5">5B, C</xref>). Leg measurements: I 5.33 (1.56, 0.24, 1.68, 1.15, 0.70); II 4.59 (1.33, 0.24, 1.41, 0.99, 0.62); III 3.37 (1.05, 0.22, 0.94, 0.67, 0.49); IV 4.15 (1.25, 0.22, 1.21, 0.91, 0.56). Abdomen pale brown (Fig. <xref ref-type="fig" rid="F5">5B, C</xref>). Neck of receptacle membranous, as long as diameter of receptacle (Fig. <xref ref-type="fig" rid="F5">5A</xref>); receptacle tip globular with several membranous tubes, much wider than neck (Fig. <xref ref-type="fig" rid="F5">5A</xref>).</p></tp:treatment-sec><tp:treatment-sec sec-type="distribution" id="SECID0EHECI"><title>Distribution.</title><p>China (Guizhou, site 10 in Fig. <xref ref-type="fig" rid="F31">31</xref>), known only from the type locality.</p><fig id="F5" position="float" orientation="portrait"><object-id xmlns:xlink="http://www.w3.org/1999/xlink" content-type="doi" xlink:type="simple">10.3897/zookeys.933.38653.figure5</object-id><object-id xmlns:xlink="http://www.w3.org/1999/xlink" content-type="arpha" xlink:type="simple">3272BBDB-0D2E-520D-A0CC-116550D95AA8</object-id><label>Figure 5.</label><caption><p><italic><tp:taxon-name><tp:taxon-name-part taxon-name-part-type="genus" reg="Pinelema">Pinelema</tp:taxon-name-part> <tp:taxon-name-part taxon-name-part-type="species" reg="daguaiwan">daguaiwan</tp:taxon-name-part></tp:taxon-name></italic>, sp. nov., female paratype. <bold>A</bold> Endogyne, lateral view <bold>B</bold> habitus, dorsal view <bold>C</bold> habitus, ventral view. Scale bars: 0.05 mm (<bold>A</bold>), 0.2 mm (<bold>B, C</bold>).</p></caption><graphic xmlns:xlink="http://www.w3.org/1999/xlink" xlink:href="zookeys-933-015-g005.jpg" position="float" orientation="portrait" xlink:type="simple" id="oo_411152.jpg"><uri content-type="original_file" xlink:type="simple">https://binary.pensoft.net/fig/411152</uri></graphic></fig></tp:treatment-sec><tp:treatment-sec><!--Section generated to contain objects referenced in tp:taxon-treatment.--><fig id="F3" position="float" orientation="portrait"><object-id xmlns:xlink="http://www.w3.org/1999/xlink" content-type="doi" xlink:type="simple">10.3897/zookeys.933.38653.figure3</object-id><object-id xmlns:xlink="http://www.w3.org/1999/xlink" content-type="arpha" xlink:type="simple">BCC9BC03-184D-525E-874E-4E30BFC18FA7</object-id><label>Figure 3.</label><caption><p><italic><tp:taxon-name><tp:taxon-name-part taxon-name-part-type="genus" reg="Pinelema">Pinelema</tp:taxon-name-part></tp:taxon-name></italic> spp., palp, retrolateral view. <bold>A</bold> The <italic><tp:taxon-name><tp:taxon-name-part taxon-name-part-type="genus" reg="Pinelema"/><tp:taxon-name-part taxon-name-part-type="species" reg="feilong">feilong</tp:taxon-name-part></tp:taxon-name></italic>-group <bold>B</bold> the <italic><tp:taxon-name><tp:taxon-name-part taxon-name-part-type="genus" reg="Pinelema"/><tp:taxon-name-part taxon-name-part-type="species" reg="pacchanensis">pacchanensis</tp:taxon-name-part></tp:taxon-name></italic>-group <bold>C</bold> the <italic><tp:taxon-name><tp:taxon-name-part taxon-name-part-type="genus" reg="Pinelema"/><tp:taxon-name-part taxon-name-part-type="species" reg="podiensis">podiensis</tp:taxon-name-part></tp:taxon-name></italic>-group. <italic><tp:taxon-name><tp:taxon-name-part taxon-name-part-type="genus" reg="Pinelema">P.</tp:taxon-name-part> <tp:taxon-name-part taxon-name-part-type="species" reg="claviformis">claviformis</tp:taxon-name-part></tp:taxon-name></italic> comb. nov. and <italic><tp:taxon-name><tp:taxon-name-part taxon-name-part-type="genus" reg="Pinelema">P.</tp:taxon-name-part> <tp:taxon-name-part taxon-name-part-type="species" reg="spina">spina</tp:taxon-name-part></tp:taxon-name></italic> comb. nov. are modified from <xref ref-type="bibr" rid="B32">Tong and Li 2008b</xref> and 2008a, respectively.</p></caption><graphic xmlns:xlink="http://www.w3.org/1999/xlink" xlink:href="zookeys-933-015-g003.jpg" position="float" orientation="portrait" xlink:type="simple" id="oo_411150.jpg"><uri content-type="original_file" xlink:type="simple">https://binary.pensoft.net/fig/411150</uri></graphic></fig><fig id="F31" position="float" orientation="portrait"><object-id xmlns:xlink="http://www.w3.org/1999/xlink" content-type="doi" xlink:type="simple">10.3897/zookeys.933.38653.figure31</object-id><object-id xmlns:xlink="http://www.w3.org/1999/xlink" content-type="arpha" xlink:type="simple">179F11B5-4C3C-544A-9F65-507DA7E01810</object-id><label>Figure 31.</label><caption><p>Distribution records of <italic><tp:taxon-name><tp:taxon-name-part taxon-name-part-type="genus" reg="Pinelema">Pinelema</tp:taxon-name-part></tp:taxon-name></italic> spp., the <italic><tp:taxon-name><tp:taxon-name-part taxon-name-part-type="genus" reg="Pinelema"/><tp:taxon-name-part taxon-name-part-type="species" reg="feilong">feilong</tp:taxon-name-part></tp:taxon-name></italic>-group (green), the <italic><tp:taxon-name><tp:taxon-name-part taxon-name-part-type="genus" reg="Pinelema"/><tp:taxon-name-part taxon-name-part-type="species" reg="pacchanensis">pacchanensis</tp:taxon-name-part></tp:taxon-name></italic>-group (orange), and the <italic><tp:taxon-name><tp:taxon-name-part taxon-name-part-type="genus" reg="Pinelema"/><tp:taxon-name-part taxon-name-part-type="species" reg="podiensis">podiensis</tp:taxon-name-part></tp:taxon-name></italic>-group (blue): <bold>1</bold><italic><tp:taxon-name><tp:taxon-name-part taxon-name-part-type="genus" reg="Pinelema">P.</tp:taxon-name-part> <tp:taxon-name-part taxon-name-part-type="species" reg="bella">bella</tp:taxon-name-part></tp:taxon-name></italic> comb. nov. <bold>2</bold><italic><tp:taxon-name><tp:taxon-name-part taxon-name-part-type="genus" reg="Pinelema">P.</tp:taxon-name-part> <tp:taxon-name-part taxon-name-part-type="species" reg="circularis">circularis</tp:taxon-name-part></tp:taxon-name></italic> comb. nov. <bold>3</bold><italic><tp:taxon-name><tp:taxon-name-part taxon-name-part-type="genus" reg="Pinelema">P.</tp:taxon-name-part> <tp:taxon-name-part taxon-name-part-type="species" reg="claviformis">claviformis</tp:taxon-name-part></tp:taxon-name></italic> comb. nov. <bold>4</bold><italic><tp:taxon-name><tp:taxon-name-part taxon-name-part-type="genus" reg="Pinelema">P.</tp:taxon-name-part> <tp:taxon-name-part taxon-name-part-type="species" reg="damtaoensis">damtaoensis</tp:taxon-name-part></tp:taxon-name></italic><bold>5</bold><italic><tp:taxon-name><tp:taxon-name-part taxon-name-part-type="genus" reg="Pinelema">P.</tp:taxon-name-part> <tp:taxon-name-part taxon-name-part-type="species" reg="feilong">feilong</tp:taxon-name-part></tp:taxon-name></italic> comb. nov. <bold>6</bold><italic><tp:taxon-name><tp:taxon-name-part taxon-name-part-type="genus" reg="Pinelema">P.</tp:taxon-name-part> <tp:taxon-name-part taxon-name-part-type="species" reg="huobaensis">huobaensis</tp:taxon-name-part></tp:taxon-name></italic><bold>7</bold><italic><tp:taxon-name><tp:taxon-name-part taxon-name-part-type="genus" reg="Pinelema">P.</tp:taxon-name-part> <tp:taxon-name-part taxon-name-part-type="species" reg="spina">spina</tp:taxon-name-part></tp:taxon-name></italic> comb. nov. <bold>8</bold><italic><tp:taxon-name><tp:taxon-name-part taxon-name-part-type="genus" reg="Pinelema">P.</tp:taxon-name-part> <tp:taxon-name-part taxon-name-part-type="species" reg="vesiculata">vesiculata</tp:taxon-name-part></tp:taxon-name></italic> comb. nov. <bold>9</bold><italic><tp:taxon-name><tp:taxon-name-part taxon-name-part-type="genus" reg="Pinelema">P.</tp:taxon-name-part> <tp:taxon-name-part taxon-name-part-type="species" reg="yaosaensis">yaosaensis</tp:taxon-name-part></tp:taxon-name></italic><bold>10</bold><italic><tp:taxon-name><tp:taxon-name-part taxon-name-part-type="genus" reg="Pinelema">P.</tp:taxon-name-part> <tp:taxon-name-part taxon-name-part-type="species" reg="daguaiwan">daguaiwan</tp:taxon-name-part></tp:taxon-name></italic> sp. nov. <bold>11</bold><italic><tp:taxon-name><tp:taxon-name-part taxon-name-part-type="genus" reg="Pinelema">P.</tp:taxon-name-part> <tp:taxon-name-part taxon-name-part-type="species" reg="pacchanensis">pacchanensis</tp:taxon-name-part></tp:taxon-name></italic><bold>12</bold><italic><tp:taxon-name><tp:taxon-name-part taxon-name-part-type="genus" reg="Pinelema">P.</tp:taxon-name-part> <tp:taxon-name-part taxon-name-part-type="species" reg="bifida">bifida</tp:taxon-name-part></tp:taxon-name></italic> comb. nov. <bold>13</bold><italic><tp:taxon-name><tp:taxon-name-part taxon-name-part-type="genus" reg="Pinelema">P.</tp:taxon-name-part> <tp:taxon-name-part taxon-name-part-type="species" reg="biyunensis">biyunensis</tp:taxon-name-part></tp:taxon-name></italic> comb. nov. <bold>14</bold><italic><tp:taxon-name><tp:taxon-name-part taxon-name-part-type="genus" reg="Pinelema">P.</tp:taxon-name-part> <tp:taxon-name-part taxon-name-part-type="species" reg="podiensis">podiensis</tp:taxon-name-part></tp:taxon-name></italic><bold>15</bold><italic><tp:taxon-name><tp:taxon-name-part taxon-name-part-type="genus" reg="Pinelema">P.</tp:taxon-name-part> <tp:taxon-name-part taxon-name-part-type="species" reg="shiba">shiba</tp:taxon-name-part></tp:taxon-name></italic> sp. nov.<bold>16</bold><italic><tp:taxon-name><tp:taxon-name-part taxon-name-part-type="genus" reg="Pinelema">P.</tp:taxon-name-part> <tp:taxon-name-part taxon-name-part-type="species" reg="zonaria">zonaria</tp:taxon-name-part></tp:taxon-name></italic> comb. nov.</p></caption><graphic xmlns:xlink="http://www.w3.org/1999/xlink" xlink:href="zookeys-933-015-g031.jpg" position="float" orientation="portrait" xlink:type="simple" id="oo_411178.jpg"><uri content-type="original_file" xlink:type="simple">https://binary.pensoft.net/fig/411178</uri></graphic></fig></tp:treatment-sec><ref-list><ref id="B32"><mixed-citation xmlns:xlink="http://www.w3.org/1999/xlink" xlink:type="simple"><person-group><name name-style="western"><surname>Tong</surname><given-names>Y</given-names></name><name name-style="western"><surname>Li</surname><given-names>S</given-names></name></person-group> (<year>2008b</year>) <article-title>Four new cave-dwelling species of <italic><tp:taxon-name><tp:taxon-name-part taxon-name-part-type="genus">Telema</tp:taxon-name-part></tp:taxon-name></italic> (<tp:taxon-name><tp:taxon-name-part taxon-name-part-type="class">Arachnida</tp:taxon-name-part></tp:taxon-name>, <tp:taxon-name><tp:taxon-name-part taxon-name-part-type="order">Araneae</tp:taxon-name-part></tp:taxon-name>, <tp:taxon-name><tp:taxon-name-part taxon-name-part-type="family">Telemidae</tp:taxon-name-part></tp:taxon-name>) from Guizhou Province, China.</article-title><source>Zoosystema</source><volume>30</volume>: <fpage>361</fpage>–<lpage>370</lpage>.</mixed-citation></ref></ref-list></tp:taxon-treatment>
