# Supplementary material for: Taxonomic revision of Telemidae (Arachnida, Araneae) from East and Southeast Asia
Source: Zookeys. 2020 May 18;933:15–93. doi: 10.3897/zookeys.933.38653 (PMC7248132; doi:10.3897/zookeys.933.38653)
Supplement: XML Treatment for Pinelema zonaria [file zookeys.933.38653-treatment32.xml]

<!DOCTYPE tp:taxon-treatment
  PUBLIC "-//TaxonX//DTD Taxonomic Treatment Publishing DTD v0 20100105//EN" "tax-treatment-NSO.dtd">
<tp:taxon-treatment xmlns:tp="http://www.plazi.org/taxpub"><tp:treatment-meta><kwd-group><label>Taxon classification</label><kwd><named-content xmlns:xlink="http://www.w3.org/1999/xlink" content-type="kingdom">Animalia</named-content></kwd><kwd><named-content xmlns:xlink="http://www.w3.org/1999/xlink" content-type="order">Araneae</named-content></kwd><kwd><named-content xmlns:xlink="http://www.w3.org/1999/xlink" content-type="family">Telemidae</named-content></kwd></kwd-group><mixed-citation publication-type="journal"><person-group><name><surname>Zhao</surname><given-names>Huifeng</given-names></name><name><surname>Li</surname><given-names>Shuqiang</given-names></name><name><surname>Zhang</surname><given-names>Aibing</given-names></name></person-group><article-title>Taxonomic revision of <tp:taxon-name><tp:taxon-name-part taxon-name-part-type="family">Telemidae</tp:taxon-name-part></tp:taxon-name> (<tp:taxon-name><tp:taxon-name-part taxon-name-part-type="class">Arachnida</tp:taxon-name-part></tp:taxon-name>, <tp:taxon-name><tp:taxon-name-part taxon-name-part-type="order">Araneae</tp:taxon-name-part></tp:taxon-name>) from East and Southeast Asia</article-title><source>Zookeys</source><day>18</day><month>5</month><year>2020</year><volume>933</volume><fpage>15</fpage><lpage>93</lpage><pub-id pub-id-type="doi">10.3897/zookeys.933.38653</pub-id></mixed-citation></tp:treatment-meta><tp:nomenclature><tp:taxon-name><object-id xmlns:xlink="http://www.w3.org/1999/xlink" content-type="arpha" xlink:type="simple">D27EC30A-82C9-5108-B747-2F01450ED436</object-id>
              <tp:taxon-name-part taxon-name-part-type="genus" reg="Pinelema">Pinelema</tp:taxon-name-part>
              <tp:taxon-name-part taxon-name-part-type="species" reg="zonaria">zonaria</tp:taxon-name-part>
            </tp:taxon-name><tp:taxon-authority>(Wang &amp; Li, 2010)</tp:taxon-authority><tp:taxon-status xmlns:xlink="http://www.w3.org/1999/xlink" xlink:type="simple">comb. nov.</tp:taxon-status><xref ref-type="fig" rid="F3">Figures 3C</xref><xref ref-type="fig" rid="F31">, 31</xref><tp:nomenclature-citation-list><tp:nomenclature-citation><tp:taxon-name>
                  <tp:taxon-name-part taxon-name-part-type="genus" reg="Telema">Telema</tp:taxon-name-part> <tp:taxon-name-part taxon-name-part-type="species" reg="zonaria">zonaria</tp:taxon-name-part></tp:taxon-name><comment><xref ref-type="bibr" rid="B34">Wang and Li 2010b</xref>: 33, figs 33–38 (♂♀).</comment></tp:nomenclature-citation></tp:nomenclature-citation-list></tp:nomenclature><tp:treatment-sec sec-type="type material" id="SECID0EWKDI"><title>Type material.</title><p>Holotype: ♂ (<named-content xmlns:xlink="http://www.w3.org/1999/xlink" content-type="dwc:institutional_code" xlink:type="simple">IZCAS</named-content>), China, Guangxi Zhuang Autonomous Region, Hechi Prefecture, Yizhou County, Xiannv Cave, <named-content xmlns:xlink="http://www.w3.org/1999/xlink" content-type="dwc:verbatimCoordinates" xlink:type="simple"><named-content content-type="geo-json" specific-use="{&#34;type&#34;:&#34;Point&#34;,&#34;coordinates&#34;:[108.570100,24.488700]}" id="NCID0EELDI" xlink:type="simple">24.4887N, 108.5701E</named-content></named-content>, elevation ca. 205 m, 28.VII.2009, C. Wang and Z. Yao leg. Paratypes: 1♂ and 2♀ (<named-content xmlns:xlink="http://www.w3.org/1999/xlink" content-type="dwc:institutional_code" xlink:type="simple">IZCAS</named-content>), same data as holotype. Examined.</p></tp:treatment-sec><tp:treatment-sec sec-type="material" id="SECID0EOLDI"><title>Other material examined.</title><p>1♂ (molecular voucher, <named-content xmlns:xlink="http://www.w3.org/1999/xlink" content-type="dwc:institutional_code" xlink:type="simple">IZCAS</named-content>), same data as holotype.</p></tp:treatment-sec><tp:treatment-sec sec-type="diagnosis" id="SECID0EZLDI"><title>Diagnosis.</title><p><italic><tp:taxon-name><tp:taxon-name-part taxon-name-part-type="genus" reg="Pinelema">Pinelema</tp:taxon-name-part> <tp:taxon-name-part taxon-name-part-type="species" reg="zonaria">zonaria</tp:taxon-name-part></tp:taxon-name></italic> comb. nov. resembles <italic><tp:taxon-name><tp:taxon-name-part taxon-name-part-type="genus" reg="Pinelema">P.</tp:taxon-name-part> <tp:taxon-name-part taxon-name-part-type="species" reg="bifida">bifida</tp:taxon-name-part></tp:taxon-name></italic> comb. nov. but can be distinguished by the following: eyes are present (vs. absent); the bulb protrudes ventro-distally (Fig. <xref ref-type="fig" rid="F3">3C</xref>, and cf. <xref ref-type="bibr" rid="B34">Wang and Li 2010b</xref>: fig. 33C, D) (vs. not protrude), the ratio of the bulbal length/width is smaller (1.31, Fig. <xref ref-type="fig" rid="F3">3C</xref>, and cf. <xref ref-type="bibr" rid="B34">Wang and Li 2010b</xref>: fig. 33C, D) (vs. 1.43).</p></tp:treatment-sec><tp:treatment-sec sec-type="description" id="SECID0EFNDI"><title>Description.</title><p>See <xref ref-type="bibr" rid="B34">Wang and Li (2010b)</xref>.</p></tp:treatment-sec><tp:treatment-sec sec-type="distribution" id="SECID0EPNDI"><title>Distribution.</title><p>China (Guangxi, site 16 in Fig. <xref ref-type="fig" rid="F31">31</xref>), known only from the type locality.</p></tp:treatment-sec><tp:treatment-sec><!--Section generated to contain objects referenced in tp:taxon-treatment.--><fig id="F3" position="float" orientation="portrait"><object-id xmlns:xlink="http://www.w3.org/1999/xlink" content-type="doi" xlink:type="simple">10.3897/zookeys.933.38653.figure3</object-id><object-id xmlns:xlink="http://www.w3.org/1999/xlink" content-type="arpha" xlink:type="simple">BCC9BC03-184D-525E-874E-4E30BFC18FA7</object-id><label>Figure 3.</label><caption><p><italic><tp:taxon-name><tp:taxon-name-part taxon-name-part-type="genus" reg="Pinelema">Pinelema</tp:taxon-name-part></tp:taxon-name></italic> spp., palp, retrolateral view. <bold>A</bold> The <italic><tp:taxon-name><tp:taxon-name-part taxon-name-part-type="genus" reg="Pinelema"/><tp:taxon-name-part taxon-name-part-type="species" reg="feilong">feilong</tp:taxon-name-part></tp:taxon-name></italic>-group <bold>B</bold> the <italic><tp:taxon-name><tp:taxon-name-part taxon-name-part-type="genus" reg="Pinelema"/><tp:taxon-name-part taxon-name-part-type="species" reg="pacchanensis">pacchanensis</tp:taxon-name-part></tp:taxon-name></italic>-group <bold>C</bold> the <italic><tp:taxon-name><tp:taxon-name-part taxon-name-part-type="genus" reg="Pinelema"/><tp:taxon-name-part taxon-name-part-type="species" reg="podiensis">podiensis</tp:taxon-name-part></tp:taxon-name></italic>-group. <italic><tp:taxon-name><tp:taxon-name-part taxon-name-part-type="genus" reg="Pinelema">P.</tp:taxon-name-part> <tp:taxon-name-part taxon-name-part-type="species" reg="claviformis">claviformis</tp:taxon-name-part></tp:taxon-name></italic> comb. nov. and <italic><tp:taxon-name><tp:taxon-name-part taxon-name-part-type="genus" reg="Pinelema">P.</tp:taxon-name-part> <tp:taxon-name-part taxon-name-part-type="species" reg="spina">spina</tp:taxon-name-part></tp:taxon-name></italic> comb. nov. are modified from <xref ref-type="bibr" rid="B32">Tong and Li 2008b</xref> and 2008a, respectively.</p></caption><graphic xmlns:xlink="http://www.w3.org/1999/xlink" xlink:href="zookeys-933-015-g003.jpg" position="float" orientation="portrait" xlink:type="simple" id="oo_411150.jpg"><uri content-type="original_file" xlink:type="simple">https://binary.pensoft.net/fig/411150</uri></graphic></fig><fig id="F31" position="float" orientation="portrait"><object-id xmlns:xlink="http://www.w3.org/1999/xlink" content-type="doi" xlink:type="simple">10.3897/zookeys.933.38653.figure31</object-id><object-id xmlns:xlink="http://www.w3.org/1999/xlink" content-type="arpha" xlink:type="simple">179F11B5-4C3C-544A-9F65-507DA7E01810</object-id><label>Figure 31.</label><caption><p>Distribution records of <italic><tp:taxon-name><tp:taxon-name-part taxon-name-part-type="genus" reg="Pinelema">Pinelema</tp:taxon-name-part></tp:taxon-name></italic> spp., the <italic><tp:taxon-name><tp:taxon-name-part taxon-name-part-type="genus" reg="Pinelema"/><tp:taxon-name-part taxon-name-part-type="species" reg="feilong">feilong</tp:taxon-name-part></tp:taxon-name></italic>-group (green), the <italic><tp:taxon-name><tp:taxon-name-part taxon-name-part-type="genus" reg="Pinelema"/><tp:taxon-name-part taxon-name-part-type="species" reg="pacchanensis">pacchanensis</tp:taxon-name-part></tp:taxon-name></italic>-group (orange), and the <italic><tp:taxon-name><tp:taxon-name-part taxon-name-part-type="genus" reg="Pinelema"/><tp:taxon-name-part taxon-name-part-type="species" reg="podiensis">podiensis</tp:taxon-name-part></tp:taxon-name></italic>-group (blue): <bold>1</bold><italic><tp:taxon-name><tp:taxon-name-part taxon-name-part-type="genus" reg="Pinelema">P.</tp:taxon-name-part> <tp:taxon-name-part taxon-name-part-type="species" reg="bella">bella</tp:taxon-name-part></tp:taxon-name></italic> comb. nov. <bold>2</bold><italic><tp:taxon-name><tp:taxon-name-part taxon-name-part-type="genus" reg="Pinelema">P.</tp:taxon-name-part> <tp:taxon-name-part taxon-name-part-type="species" reg="circularis">circularis</tp:taxon-name-part></tp:taxon-name></italic> comb. nov. <bold>3</bold><italic><tp:taxon-name><tp:taxon-name-part taxon-name-part-type="genus" reg="Pinelema">P.</tp:taxon-name-part> <tp:taxon-name-part taxon-name-part-type="species" reg="claviformis">claviformis</tp:taxon-name-part></tp:taxon-name></italic> comb. nov. <bold>4</bold><italic><tp:taxon-name><tp:taxon-name-part taxon-name-part-type="genus" reg="Pinelema">P.</tp:taxon-name-part> <tp:taxon-name-part taxon-name-part-type="species" reg="damtaoensis">damtaoensis</tp:taxon-name-part></tp:taxon-name></italic><bold>5</bold><italic><tp:taxon-name><tp:taxon-name-part taxon-name-part-type="genus" reg="Pinelema">P.</tp:taxon-name-part> <tp:taxon-name-part taxon-name-part-type="species" reg="feilong">feilong</tp:taxon-name-part></tp:taxon-name></italic> comb. nov. <bold>6</bold><italic><tp:taxon-name><tp:taxon-name-part taxon-name-part-type="genus" reg="Pinelema">P.</tp:taxon-name-part> <tp:taxon-name-part taxon-name-part-type="species" reg="huobaensis">huobaensis</tp:taxon-name-part></tp:taxon-name></italic><bold>7</bold><italic><tp:taxon-name><tp:taxon-name-part taxon-name-part-type="genus" reg="Pinelema">P.</tp:taxon-name-part> <tp:taxon-name-part taxon-name-part-type="species" reg="spina">spina</tp:taxon-name-part></tp:taxon-name></italic> comb. nov. <bold>8</bold><italic><tp:taxon-name><tp:taxon-name-part taxon-name-part-type="genus" reg="Pinelema">P.</tp:taxon-name-part> <tp:taxon-name-part taxon-name-part-type="species" reg="vesiculata">vesiculata</tp:taxon-name-part></tp:taxon-name></italic> comb. nov. <bold>9</bold><italic><tp:taxon-name><tp:taxon-name-part taxon-name-part-type="genus" reg="Pinelema">P.</tp:taxon-name-part> <tp:taxon-name-part taxon-name-part-type="species" reg="yaosaensis">yaosaensis</tp:taxon-name-part></tp:taxon-name></italic><bold>10</bold><italic><tp:taxon-name><tp:taxon-name-part taxon-name-part-type="genus" reg="Pinelema">P.</tp:taxon-name-part> <tp:taxon-name-part taxon-name-part-type="species" reg="daguaiwan">daguaiwan</tp:taxon-name-part></tp:taxon-name></italic> sp. nov. <bold>11</bold><italic><tp:taxon-name><tp:taxon-name-part taxon-name-part-type="genus" reg="Pinelema">P.</tp:taxon-name-part> <tp:taxon-name-part taxon-name-part-type="species" reg="pacchanensis">pacchanensis</tp:taxon-name-part></tp:taxon-name></italic><bold>12</bold><italic><tp:taxon-name><tp:taxon-name-part taxon-name-part-type="genus" reg="Pinelema">P.</tp:taxon-name-part> <tp:taxon-name-part taxon-name-part-type="species" reg="bifida">bifida</tp:taxon-name-part></tp:taxon-name></italic> comb. nov. <bold>13</bold><italic><tp:taxon-name><tp:taxon-name-part taxon-name-part-type="genus" reg="Pinelema">P.</tp:taxon-name-part> <tp:taxon-name-part taxon-name-part-type="species" reg="biyunensis">biyunensis</tp:taxon-name-part></tp:taxon-name></italic> comb. nov. <bold>14</bold><italic><tp:taxon-name><tp:taxon-name-part taxon-name-part-type="genus" reg="Pinelema">P.</tp:taxon-name-part> <tp:taxon-name-part taxon-name-part-type="species" reg="podiensis">podiensis</tp:taxon-name-part></tp:taxon-name></italic><bold>15</bold><italic><tp:taxon-name><tp:taxon-name-part taxon-name-part-type="genus" reg="Pinelema">P.</tp:taxon-name-part> <tp:taxon-name-part taxon-name-part-type="species" reg="shiba">shiba</tp:taxon-name-part></tp:taxon-name></italic> sp. nov.<bold>16</bold><italic><tp:taxon-name><tp:taxon-name-part taxon-name-part-type="genus" reg="Pinelema">P.</tp:taxon-name-part> <tp:taxon-name-part taxon-name-part-type="species" reg="zonaria">zonaria</tp:taxon-name-part></tp:taxon-name></italic> comb. nov.</p></caption><graphic xmlns:xlink="http://www.w3.org/1999/xlink" xlink:href="zookeys-933-015-g031.jpg" position="float" orientation="portrait" xlink:type="simple" id="oo_411178.jpg"><uri content-type="original_file" xlink:type="simple">https://binary.pensoft.net/fig/411178</uri></graphic></fig></tp:treatment-sec><ref-list><ref id="B32"><mixed-citation xmlns:xlink="http://www.w3.org/1999/xlink" xlink:type="simple"><person-group><name name-style="western"><surname>Tong</surname><given-names>Y</given-names></name><name name-style="western"><surname>Li</surname><given-names>S</given-names></name></person-group> (<year>2008b</year>) <article-title>Four new cave-dwelling species of <italic><tp:taxon-name><tp:taxon-name-part taxon-name-part-type="genus">Telema</tp:taxon-name-part></tp:taxon-name></italic> (<tp:taxon-name><tp:taxon-name-part taxon-name-part-type="class">Arachnida</tp:taxon-name-part></tp:taxon-name>, <tp:taxon-name><tp:taxon-name-part taxon-name-part-type="order">Araneae</tp:taxon-name-part></tp:taxon-name>, <tp:taxon-name><tp:taxon-name-part taxon-name-part-type="family">Telemidae</tp:taxon-name-part></tp:taxon-name>) from Guizhou Province, China.</article-title><source>Zoosystema</source><volume>30</volume>: <fpage>361</fpage>–<lpage>370</lpage>.</mixed-citation></ref><ref id="B34"><mixed-citation xmlns:xlink="http://www.w3.org/1999/xlink" xlink:type="simple"><person-group><name name-style="western"><surname>Wang</surname><given-names>C</given-names></name><name name-style="western"><surname>Li</surname><given-names>S</given-names></name></person-group> (<year>2010b</year>) <article-title>New species of the spider genus <italic><tp:taxon-name><tp:taxon-name-part taxon-name-part-type="genus">Telema</tp:taxon-name-part></tp:taxon-name></italic> (<tp:taxon-name><tp:taxon-name-part taxon-name-part-type="order">Araneae</tp:taxon-name-part></tp:taxon-name>, <tp:taxon-name><tp:taxon-name-part taxon-name-part-type="family">Telemidae</tp:taxon-name-part></tp:taxon-name>) from caves in Guangxi, China.</article-title><source>Zootaxa</source><volume>2632</volume>: <fpage>1</fpage>–<lpage>45</lpage>. <ext-link xlink:type="simple" ext-link-type="doi" xlink:href="10.11646/zootaxa.2632.1.1">https://doi.org/10.11646/zootaxa.2632.1.1</ext-link></mixed-citation></ref></ref-list></tp:taxon-treatment>
