# Supplementary material for: Taxonomic revision of Telemidae (Arachnida, Araneae) from East and Southeast Asia
Source: Zookeys. 2020 May 18;933:15–93. doi: 10.3897/zookeys.933.38653 (PMC7248132; doi:10.3897/zookeys.933.38653)
Supplement: XML Treatment for Pinelema conglobare [file zookeys.933.38653-treatment35.xml]

<!DOCTYPE tp:taxon-treatment
  PUBLIC "-//TaxonX//DTD Taxonomic Treatment Publishing DTD v0 20100105//EN" "tax-treatment-NSO.dtd">
<tp:taxon-treatment xmlns:tp="http://www.plazi.org/taxpub"><tp:treatment-meta><kwd-group><label>Taxon classification</label><kwd><named-content xmlns:xlink="http://www.w3.org/1999/xlink" content-type="kingdom">Animalia</named-content></kwd><kwd><named-content xmlns:xlink="http://www.w3.org/1999/xlink" content-type="order">Araneae</named-content></kwd><kwd><named-content xmlns:xlink="http://www.w3.org/1999/xlink" content-type="family">Telemidae</named-content></kwd></kwd-group><mixed-citation publication-type="journal"><person-group><name><surname>Zhao</surname><given-names>Huifeng</given-names></name><name><surname>Li</surname><given-names>Shuqiang</given-names></name><name><surname>Zhang</surname><given-names>Aibing</given-names></name></person-group><article-title>Taxonomic revision of <tp:taxon-name><tp:taxon-name-part taxon-name-part-type="family">Telemidae</tp:taxon-name-part></tp:taxon-name> (<tp:taxon-name><tp:taxon-name-part taxon-name-part-type="class">Arachnida</tp:taxon-name-part></tp:taxon-name>, <tp:taxon-name><tp:taxon-name-part taxon-name-part-type="order">Araneae</tp:taxon-name-part></tp:taxon-name>) from East and Southeast Asia</article-title><source>Zookeys</source><day>18</day><month>5</month><year>2020</year><volume>933</volume><fpage>15</fpage><lpage>93</lpage><pub-id pub-id-type="doi">10.3897/zookeys.933.38653</pub-id></mixed-citation></tp:treatment-meta><tp:nomenclature><tp:taxon-name><object-id xmlns:xlink="http://www.w3.org/1999/xlink" content-type="arpha" xlink:type="simple">27F066E2-340E-53F3-A93D-17EEFCA72DF2</object-id>
              <tp:taxon-name-part taxon-name-part-type="genus" reg="Pinelema">Pinelema</tp:taxon-name-part>
              <tp:taxon-name-part taxon-name-part-type="species" reg="conglobare">conglobare</tp:taxon-name-part>
            </tp:taxon-name><tp:taxon-authority>(Lin &amp; Li, 2010)</tp:taxon-authority><tp:taxon-status xmlns:xlink="http://www.w3.org/1999/xlink" xlink:type="simple">comb. nov.</tp:taxon-status><xref ref-type="fig" rid="F8">Figures 8</xref><xref ref-type="fig" rid="F32">, 32</xref><tp:nomenclature-citation-list><tp:nomenclature-citation><tp:taxon-name>
                  <tp:taxon-name-part taxon-name-part-type="genus" reg="Telema">Telema</tp:taxon-name-part> <tp:taxon-name-part taxon-name-part-type="species" reg="conglobare">conglobare</tp:taxon-name-part></tp:taxon-name><comment><xref ref-type="bibr" rid="B17">Lin and Li 2010</xref>: 8, figs 4, 5 (♂♀).</comment></tp:nomenclature-citation></tp:nomenclature-citation-list></tp:nomenclature><tp:treatment-sec sec-type="type material" id="SECID0EX4DI"><title>Type material.</title><p>Holotype: ♂ (<named-content xmlns:xlink="http://www.w3.org/1999/xlink" content-type="dwc:institutional_code" xlink:type="simple">IZCAS</named-content>), China, Guangxi Zhuang Autonomous Region, Hechi Prefecture, Fengshan County, Fengcheng Town, Songren Village, Xi’an Cave, <named-content xmlns:xlink="http://www.w3.org/1999/xlink" content-type="dwc:verbatimCoordinates" xlink:type="simple"><named-content content-type="geo-json" specific-use="{&#34;type&#34;:&#34;Point&#34;,&#34;coordinates&#34;:[107.041100,24.565700]}" id="NCID0EF5DI" xlink:type="simple">24.5657N, 107.0411E</named-content></named-content>, elevation ca. 574 m, 12.III.2007, J. Liu and Y. Lin leg. Paratypes: 1♂ and 2♀ (<named-content xmlns:xlink="http://www.w3.org/1999/xlink" content-type="dwc:institutional_code" xlink:type="simple">IZCAS</named-content>), same data as holotype. Examined.</p></tp:treatment-sec><tp:treatment-sec sec-type="material" id="SECID0EP5DI"><title>Other material examined.</title><p>1♂ (molecular voucher, <named-content xmlns:xlink="http://www.w3.org/1999/xlink" content-type="dwc:institutional_code" xlink:type="simple">IZCAS</named-content>), same data as holotype.</p></tp:treatment-sec><tp:treatment-sec sec-type="diagnosis" id="SECID0E15DI"><title>Diagnosis.</title><p><italic><tp:taxon-name><tp:taxon-name-part taxon-name-part-type="genus" reg="Pinelema">Pinelema</tp:taxon-name-part> <tp:taxon-name-part taxon-name-part-type="species" reg="conglobare">conglobare</tp:taxon-name-part></tp:taxon-name></italic> comb. nov. resembles <italic><tp:taxon-name><tp:taxon-name-part taxon-name-part-type="genus" reg="Pinelema">P.</tp:taxon-name-part> <tp:taxon-name-part taxon-name-part-type="species" reg="pedati">pedati</tp:taxon-name-part></tp:taxon-name></italic> comb. nov. but can be distinguished by the following: the larger ratio of bulbal length/width (1.77, Fig. <xref ref-type="fig" rid="F8">8</xref>, and cf. <xref ref-type="bibr" rid="B17">Lin and Li 2010</xref>: fig. 4D, E) (vs. 1.60), the ventral bend of the embolus and bulb is right-angled (Fig. <xref ref-type="fig" rid="F8">8</xref>, and cf. <xref ref-type="bibr" rid="B17">Lin and Li 2010</xref>: fig. 4D, E) (vs. acute-angled); the distal part of the receptacle is globular (cf. <xref ref-type="bibr" rid="B17">Lin and Li 2010</xref>: fig. 5B–E) (vs. boot-shaped).</p></tp:treatment-sec><tp:treatment-sec sec-type="description" id="SECID0ELAAK"><title>Description.</title><p>See <xref ref-type="bibr" rid="B17">Lin and Li (2010)</xref>.</p></tp:treatment-sec><tp:treatment-sec sec-type="distribution" id="SECID0EVAAK"><title>Distribution.</title><p>China (Guangxi, site 2 in Fig. <xref ref-type="fig" rid="F32">32</xref>), known only from the type locality.</p></tp:treatment-sec><tp:treatment-sec><!--Section generated to contain objects referenced in tp:taxon-treatment.--><fig id="F8" position="float" orientation="portrait"><object-id xmlns:xlink="http://www.w3.org/1999/xlink" content-type="doi" xlink:type="simple">10.3897/zookeys.933.38653.figure8</object-id><object-id xmlns:xlink="http://www.w3.org/1999/xlink" content-type="arpha" xlink:type="simple">373C4828-13F2-588F-BA2E-DCF2C14C9E10</object-id><label>Figure 8.</label><caption><p><italic><tp:taxon-name><tp:taxon-name-part taxon-name-part-type="genus" reg="Pinelema">Pinelema</tp:taxon-name-part></tp:taxon-name></italic> spp., palp, retrolateral view. The <italic><tp:taxon-name><tp:taxon-name-part taxon-name-part-type="genus" reg="Pinelema"/><tp:taxon-name-part taxon-name-part-type="species" reg="xiezi">xiezi</tp:taxon-name-part></tp:taxon-name></italic>-group. <italic><tp:taxon-name><tp:taxon-name-part taxon-name-part-type="genus" reg="Pinelema">P.</tp:taxon-name-part> <tp:taxon-name-part taxon-name-part-type="species" reg="spinafemora">spinafemora</tp:taxon-name-part></tp:taxon-name></italic> comb. nov. is modified from <xref ref-type="bibr" rid="B17">Lin and Li 2010</xref>.</p></caption><graphic xmlns:xlink="http://www.w3.org/1999/xlink" xlink:href="zookeys-933-015-g008.jpg" position="float" orientation="portrait" xlink:type="simple" id="oo_411155.jpg"><uri content-type="original_file" xlink:type="simple">https://binary.pensoft.net/fig/411155</uri></graphic></fig><fig id="F32" position="float" orientation="portrait"><object-id xmlns:xlink="http://www.w3.org/1999/xlink" content-type="doi" xlink:type="simple">10.3897/zookeys.933.38653.figure32</object-id><object-id xmlns:xlink="http://www.w3.org/1999/xlink" content-type="arpha" xlink:type="simple">6BC80E15-8B22-500A-91D7-017B7A8F4245</object-id><label>Figure 32.</label><caption><p>Distribution records of <italic><tp:taxon-name><tp:taxon-name-part taxon-name-part-type="genus" reg="Pinelema">Pinelema</tp:taxon-name-part></tp:taxon-name></italic> spp., the <italic><tp:taxon-name><tp:taxon-name-part taxon-name-part-type="genus" reg="Pinelema"/><tp:taxon-name-part taxon-name-part-type="species" reg="xiezi">xiezi</tp:taxon-name-part></tp:taxon-name></italic>-group (green) and species not attached to a species group (red): <bold>1</bold><italic><tp:taxon-name><tp:taxon-name-part taxon-name-part-type="genus" reg="Pinelema">P.</tp:taxon-name-part> <tp:taxon-name-part taxon-name-part-type="species" reg="breviseta">breviseta</tp:taxon-name-part></tp:taxon-name></italic> comb. nov. <bold>2</bold><italic><tp:taxon-name><tp:taxon-name-part taxon-name-part-type="genus" reg="Pinelema">P.</tp:taxon-name-part> <tp:taxon-name-part taxon-name-part-type="species" reg="conglobare">conglobare</tp:taxon-name-part></tp:taxon-name></italic> comb. nov. <bold>3</bold><italic><tp:taxon-name><tp:taxon-name-part taxon-name-part-type="genus" reg="Pinelema">P.</tp:taxon-name-part> <tp:taxon-name-part taxon-name-part-type="species" reg="cucphongensis">cucphongensis</tp:taxon-name-part></tp:taxon-name></italic> comb. nov. <bold>4</bold><italic><tp:taxon-name><tp:taxon-name-part taxon-name-part-type="genus" reg="Pinelema">P.</tp:taxon-name-part> <tp:taxon-name-part taxon-name-part-type="species" reg="cucurbitina">cucurbitina</tp:taxon-name-part></tp:taxon-name></italic> comb. nov. <bold>5</bold><italic><tp:taxon-name><tp:taxon-name-part taxon-name-part-type="genus" reg="Pinelema">P.</tp:taxon-name-part> <tp:taxon-name-part taxon-name-part-type="species" reg="dongbei">dongbei</tp:taxon-name-part></tp:taxon-name></italic> comb. nov. <bold>6</bold><italic><tp:taxon-name><tp:taxon-name-part taxon-name-part-type="genus" reg="Pinelema">P.</tp:taxon-name-part> <tp:taxon-name-part taxon-name-part-type="species" reg="exiloculata">exiloculata</tp:taxon-name-part></tp:taxon-name></italic> comb. nov. <bold>7</bold><italic><tp:taxon-name><tp:taxon-name-part taxon-name-part-type="genus" reg="Pinelema">P.</tp:taxon-name-part> <tp:taxon-name-part taxon-name-part-type="species" reg="grandidens">grandidens</tp:taxon-name-part></tp:taxon-name></italic> comb. nov. <bold>8</bold><italic><tp:taxon-name><tp:taxon-name-part taxon-name-part-type="genus" reg="Pinelema">P.</tp:taxon-name-part> <tp:taxon-name-part taxon-name-part-type="species" reg="laensis">laensis</tp:taxon-name-part></tp:taxon-name></italic><bold>9</bold><italic><tp:taxon-name><tp:taxon-name-part taxon-name-part-type="genus" reg="Pinelema">P.</tp:taxon-name-part> <tp:taxon-name-part taxon-name-part-type="species" reg="oculata">oculata</tp:taxon-name-part></tp:taxon-name></italic> comb. nov. <bold>10</bold><italic><tp:taxon-name><tp:taxon-name-part taxon-name-part-type="genus" reg="Pinelema">P.</tp:taxon-name-part> <tp:taxon-name-part taxon-name-part-type="species" reg="pedati">pedati</tp:taxon-name-part></tp:taxon-name></italic> comb. nov. <bold>11</bold><italic><tp:taxon-name><tp:taxon-name-part taxon-name-part-type="genus" reg="Pinelema">P.</tp:taxon-name-part> <tp:taxon-name-part taxon-name-part-type="species" reg="spinafemora">spinafemora</tp:taxon-name-part></tp:taxon-name></italic> comb. nov. <bold>12</bold><italic><tp:taxon-name><tp:taxon-name-part taxon-name-part-type="genus" reg="Pinelema">P.</tp:taxon-name-part> <tp:taxon-name-part taxon-name-part-type="species" reg="xiezi">xiezi</tp:taxon-name-part></tp:taxon-name></italic><bold>13</bold><italic><tp:taxon-name><tp:taxon-name-part taxon-name-part-type="genus" reg="Pinelema">P.</tp:taxon-name-part> <tp:taxon-name-part taxon-name-part-type="species" reg="dengi">dengi</tp:taxon-name-part></tp:taxon-name></italic> comb. nov. <bold>14</bold><italic><tp:taxon-name><tp:taxon-name-part taxon-name-part-type="genus" reg="Pinelema">P.</tp:taxon-name-part> <tp:taxon-name-part taxon-name-part-type="species" reg="mikrosphaira">mikrosphaira</tp:taxon-name-part></tp:taxon-name></italic> comb. nov. <bold>15</bold><italic><tp:taxon-name><tp:taxon-name-part taxon-name-part-type="genus" reg="Pinelema">P.</tp:taxon-name-part> <tp:taxon-name-part taxon-name-part-type="species" reg="nuocnutensis">nuocnutensis</tp:taxon-name-part></tp:taxon-name></italic><bold>16</bold><italic><tp:taxon-name><tp:taxon-name-part taxon-name-part-type="genus" reg="Pinelema">P.</tp:taxon-name-part> <tp:taxon-name-part taxon-name-part-type="species" reg="spirulata">spirulata</tp:taxon-name-part></tp:taxon-name></italic><bold>17</bold><italic><tp:taxon-name><tp:taxon-name-part taxon-name-part-type="genus" reg="Pinelema">P.</tp:taxon-name-part> <tp:taxon-name-part taxon-name-part-type="species" reg="tham">tham</tp:taxon-name-part></tp:taxon-name></italic> sp. nov. <bold>18</bold><italic><tp:taxon-name><tp:taxon-name-part taxon-name-part-type="genus" reg="Pinelema">P.</tp:taxon-name-part> <tp:taxon-name-part taxon-name-part-type="species" reg="zhenzhuang">zhenzhuang</tp:taxon-name-part></tp:taxon-name></italic>.</p></caption><graphic xmlns:xlink="http://www.w3.org/1999/xlink" xlink:href="zookeys-933-015-g032.jpg" position="float" orientation="portrait" xlink:type="simple" id="oo_411179.jpg"><uri content-type="original_file" xlink:type="simple">https://binary.pensoft.net/fig/411179</uri></graphic></fig></tp:treatment-sec><ref-list><ref id="B17"><mixed-citation xmlns:xlink="http://www.w3.org/1999/xlink" xlink:type="simple"><person-group><name name-style="western"><surname>Lin</surname><given-names>Y</given-names></name><name name-style="western"><surname>Li</surname><given-names>S</given-names></name></person-group> (<year>2010</year>) <article-title>Long-legged cave spiders (<tp:taxon-name><tp:taxon-name-part taxon-name-part-type="order">Araneae</tp:taxon-name-part></tp:taxon-name>, <tp:taxon-name><tp:taxon-name-part taxon-name-part-type="family">Telemidae</tp:taxon-name-part></tp:taxon-name>) from Yunnan-Guizhou Plateau, southwestern China.</article-title><source>Zootaxa</source><volume>2445</volume>: <fpage>1</fpage>–<lpage>34</lpage>. <ext-link xlink:type="simple" ext-link-type="doi" xlink:href="10.11646/zootaxa.2445.1.1">https://doi.org/10.11646/zootaxa.2445.1.1</ext-link></mixed-citation></ref></ref-list></tp:taxon-treatment>
