# Supplementary material for: Taxonomic revision of Telemidae (Arachnida, Araneae) from East and Southeast Asia
Source: Zookeys. 2020 May 18;933:15–93. doi: 10.3897/zookeys.933.38653 (PMC7248132; doi:10.3897/zookeys.933.38653)
Supplement: XML Treatment for Pinelema tham [file zookeys.933.38653-treatment50.xml]

<!DOCTYPE tp:taxon-treatment
  PUBLIC "-//TaxonX//DTD Taxonomic Treatment Publishing DTD v0 20100105//EN" "tax-treatment-NSO.dtd">
<tp:taxon-treatment xmlns:tp="http://www.plazi.org/taxpub"><tp:treatment-meta><kwd-group><label>Taxon classification</label><kwd><named-content xmlns:xlink="http://www.w3.org/1999/xlink" content-type="kingdom">Animalia</named-content></kwd><kwd><named-content xmlns:xlink="http://www.w3.org/1999/xlink" content-type="order">Araneae</named-content></kwd><kwd><named-content xmlns:xlink="http://www.w3.org/1999/xlink" content-type="family">Telemidae</named-content></kwd></kwd-group><mixed-citation publication-type="journal"><person-group><name><surname>Zhao</surname><given-names>Huifeng</given-names></name><name><surname>Li</surname><given-names>Shuqiang</given-names></name><name><surname>Zhang</surname><given-names>Aibing</given-names></name></person-group><article-title>Taxonomic revision of <tp:taxon-name><tp:taxon-name-part taxon-name-part-type="family">Telemidae</tp:taxon-name-part></tp:taxon-name> (<tp:taxon-name><tp:taxon-name-part taxon-name-part-type="class">Arachnida</tp:taxon-name-part></tp:taxon-name>, <tp:taxon-name><tp:taxon-name-part taxon-name-part-type="order">Araneae</tp:taxon-name-part></tp:taxon-name>) from East and Southeast Asia</article-title><source>Zookeys</source><day>18</day><month>5</month><year>2020</year><volume>933</volume><fpage>15</fpage><lpage>93</lpage><pub-id pub-id-type="doi">10.3897/zookeys.933.38653</pub-id></mixed-citation></tp:treatment-meta><tp:nomenclature><tp:taxon-name><object-id xmlns:xlink="http://www.w3.org/1999/xlink" content-type="arpha" xlink:type="simple">739F8A41-B68E-5567-94BA-CF5B7C16A9B1</object-id>
              <tp:taxon-name-part taxon-name-part-type="genus" reg="Pinelema">Pinelema</tp:taxon-name-part>
              <tp:taxon-name-part taxon-name-part-type="species" reg="tham">tham</tp:taxon-name-part>
              <object-id xmlns:xlink="http://www.w3.org/1999/xlink" content-type="zoobank" xlink:type="simple">http://zoobank.org/AB6D01D9-B27D-410D-BAA1-C29DECA940BA</object-id>
            </tp:taxon-name><tp:taxon-authority>Zhao &amp; Li</tp:taxon-authority><tp:taxon-status xmlns:xlink="http://www.w3.org/1999/xlink" xlink:type="simple">sp. nov.</tp:taxon-status><xref ref-type="fig" rid="F9">Figures 9</xref><xref ref-type="fig" rid="F10">, 10</xref><xref ref-type="fig" rid="F11">, 11</xref><xref ref-type="fig" rid="F32">, 32</xref></tp:nomenclature><tp:treatment-sec sec-type="type material" id="SECID0EZMCK"><title>Type material.</title><p>Holotype: ♂ (<named-content xmlns:xlink="http://www.w3.org/1999/xlink" content-type="dwc:institutional_code" xlink:type="simple">IZCAS</named-content>), Laos, Vien Tiane Province, Vang Vieng District, 1.54 km south of Vieng keo Village, Tham Cave, <named-content xmlns:xlink="http://www.w3.org/1999/xlink" content-type="dwc:verbatimCoordinates" xlink:type="simple"><named-content content-type="geo-json" specific-use="{&#34;type&#34;:&#34;Point&#34;,&#34;coordinates&#34;:[102.442100,18.909200]}" id="NCID0EHNCK" xlink:type="simple">18.9092N, 102.4421E</named-content></named-content>, elevation ca. 270 m, XI.2012, S. Li and Z. Yao leg. Paratypes: 4♂ and 4♀ (<named-content xmlns:xlink="http://www.w3.org/1999/xlink" content-type="dwc:institutional_code" xlink:type="simple">IZCAS</named-content>), same data as holotype.</p></tp:treatment-sec><tp:treatment-sec sec-type="etymology" id="SECID0ERNCK"><title>Etymology.</title><p>The species name refers to the type locality; noun in apposition.</p></tp:treatment-sec><tp:treatment-sec sec-type="diagnosis" id="SECID0EWNCK"><title>Diagnosis.</title><p><italic><tp:taxon-name><tp:taxon-name-part taxon-name-part-type="genus" reg="Pinelema">Pinelema</tp:taxon-name-part> <tp:taxon-name-part taxon-name-part-type="species" reg="tham">tham</tp:taxon-name-part></tp:taxon-name></italic> sp. nov. resembles <italic><tp:taxon-name><tp:taxon-name-part taxon-name-part-type="genus" reg="Pinelema">P.</tp:taxon-name-part> <tp:taxon-name-part taxon-name-part-type="species" reg="zhenzhuang">zhenzhuang</tp:taxon-name-part></tp:taxon-name></italic> but can be easily distinguished by the following: the embolus is hawk-beak-shaped (Figs <xref ref-type="fig" rid="F9">9</xref>, <xref ref-type="fig" rid="F10">10B</xref>) (vs. needle-shaped), the tip of the embolus is directed ventro-prolaterally (Figs <xref ref-type="fig" rid="F9">9</xref>, <xref ref-type="fig" rid="F10">10B</xref>) (vs. ventrally). The terminal part of the receptacle is 3.50 times wider than the neck (Fig. <xref ref-type="fig" rid="F11">11A</xref>) (vs. six times).</p><fig id="F10" position="float" orientation="portrait"><object-id xmlns:xlink="http://www.w3.org/1999/xlink" content-type="doi" xlink:type="simple">10.3897/zookeys.933.38653.figure10</object-id><object-id xmlns:xlink="http://www.w3.org/1999/xlink" content-type="arpha" xlink:type="simple">B85EC6EE-EA86-5A72-A612-10FC817EF6E1</object-id><label>Figure 10.</label><caption><p><italic><tp:taxon-name><tp:taxon-name-part taxon-name-part-type="genus" reg="Pinelema">Pinelema</tp:taxon-name-part> <tp:taxon-name-part taxon-name-part-type="species" reg="tham">tham</tp:taxon-name-part></tp:taxon-name></italic> sp. nov., male holotype. <bold>A</bold> Habitus, dorsal view <bold>B</bold> palp, ventral view <bold>C</bold> palp, prolateral view <bold>D</bold> palp, retrolateral view. Scale bars: 0.2 mm (<bold>A</bold>), 0.1 mm (<bold>B–D</bold>).</p></caption><graphic xmlns:xlink="http://www.w3.org/1999/xlink" xlink:href="zookeys-933-015-g010.jpg" position="float" orientation="portrait" xlink:type="simple" id="oo_411157.jpg"><uri content-type="original_file" xlink:type="simple">https://binary.pensoft.net/fig/411157</uri></graphic></fig></tp:treatment-sec><tp:treatment-sec sec-type="description" id="SECID0EKQCK"><title>Description.</title><p><bold>Male (holotype).</bold> Total length 1.23. Carapace 0.48 long, 0.47 wide. Abdomen 0.71 long, 0.59 wide. Carapace pale brown (Fig. <xref ref-type="fig" rid="F10">10A</xref>). Six vestigial eyes (Fig. <xref ref-type="fig" rid="F10">10A</xref>). Chelicerae, labium, and endites light brown, legs milky white (Fig. <xref ref-type="fig" rid="F10">10A</xref>). Sternum brown with sparse setae. Leg measurements: I 3.77 (1.08, 0.18, 1.19, 0.76, 0.56); II 3.20 (0.95, 0.19, 0.95, 0.60, 0.51); III 2.41 (0.75, 0.17, 0.63, 0.45, 0.41); IV 2.84 (0.89, 0.16, 0.79, 0.55, 0.45). Abdomen grey (Fig. <xref ref-type="fig" rid="F10">10A</xref>).</p><p>Palp. Tibia 1.96 times longer than patella, cymbium 1.67 times longer than tibia, 1.45 times longer than femur, cymbial apophysis short, as long as half width of cymbium base (Fig. <xref ref-type="fig" rid="F10">10C</xref>); bulb bean shaped (Fig. <xref ref-type="fig" rid="F10">10C, D</xref>); spiral ridge brown; embolus short relative to bulb, tip well sclerotized, hawk-beak-shaped, directed ventro-prolaterally (Fig. <xref ref-type="fig" rid="F10">10B–D</xref>).</p><p><bold>Female.</bold> Total length 1.24. Carapace 0.44 long, 0.43 wide. Abdomen 0.74 long, 0.60 wide. Coloration as in male (Fig. <xref ref-type="fig" rid="F11">11B, C</xref>). Leg measurements: I 3.31 (0.93, 0.18, 1.03, 0.63, 0.55); II 2.79 (0.82, 0.17, 0.82, 0.51, 0.47); III 2.18 (0.67, 0.16, 0.57, 0.40, 0.38); IV 2.55 (0.79, 0.16, 0.71, 0.49, 0.40). Abdomen pale brown. Receptacle with two membranous tubes, swollen distally (Fig. <xref ref-type="fig" rid="F11">11A</xref>), tip of receptacle four times wider than the neck (Fig. <xref ref-type="fig" rid="F11">11A</xref>).</p><fig id="F11" position="float" orientation="portrait"><object-id xmlns:xlink="http://www.w3.org/1999/xlink" content-type="doi" xlink:type="simple">10.3897/zookeys.933.38653.figure11</object-id><object-id xmlns:xlink="http://www.w3.org/1999/xlink" content-type="arpha" xlink:type="simple">EC09953B-A2E0-5E12-BF3E-5F32BC6444BA</object-id><label>Figure 11.</label><caption><p><italic><tp:taxon-name><tp:taxon-name-part taxon-name-part-type="genus" reg="Pinelema">Pinelema</tp:taxon-name-part> <tp:taxon-name-part taxon-name-part-type="species" reg="tham">tham</tp:taxon-name-part></tp:taxon-name></italic> sp. nov., female paratype. <bold>A</bold> Endogyne, lateral view <bold>B</bold> habitus, dorsal view <bold>C</bold> habitus, ventral view. Scale bars: 0.05 mm (<bold>A</bold>), 0.2 mm (<bold>B, C</bold>).</p></caption><graphic xmlns:xlink="http://www.w3.org/1999/xlink" xlink:href="zookeys-933-015-g011.jpg" position="float" orientation="portrait" xlink:type="simple" id="oo_411158.jpg"><uri content-type="original_file" xlink:type="simple">https://binary.pensoft.net/fig/411158</uri></graphic></fig></tp:treatment-sec><tp:treatment-sec sec-type="distribution" id="SECID0ECTCK"><title>Distribution.</title><p>Laos (Vien Tiane, site 17 in Fig. <xref ref-type="fig" rid="F32">32</xref>), known only from the type locality.</p></tp:treatment-sec><tp:treatment-sec><!--Section generated to contain objects referenced in tp:taxon-treatment.--><fig id="F9" position="float" orientation="portrait"><object-id xmlns:xlink="http://www.w3.org/1999/xlink" content-type="doi" xlink:type="simple">10.3897/zookeys.933.38653.figure9</object-id><object-id xmlns:xlink="http://www.w3.org/1999/xlink" content-type="arpha" xlink:type="simple">EDE26BD0-E7EC-5B78-B9CF-7E3671AF4EA1</object-id><label>Figure 9.</label><caption><p><italic><tp:taxon-name><tp:taxon-name-part taxon-name-part-type="genus" reg="Pinelema">Pinelema</tp:taxon-name-part></tp:taxon-name></italic> spp., palp, retrolateral view. Six species not attached to a species group.</p></caption><graphic xmlns:xlink="http://www.w3.org/1999/xlink" xlink:href="zookeys-933-015-g009.jpg" position="float" orientation="portrait" xlink:type="simple" id="oo_411156.jpg"><uri content-type="original_file" xlink:type="simple">https://binary.pensoft.net/fig/411156</uri></graphic></fig><fig id="F32" position="float" orientation="portrait"><object-id xmlns:xlink="http://www.w3.org/1999/xlink" content-type="doi" xlink:type="simple">10.3897/zookeys.933.38653.figure32</object-id><object-id xmlns:xlink="http://www.w3.org/1999/xlink" content-type="arpha" xlink:type="simple">6BC80E15-8B22-500A-91D7-017B7A8F4245</object-id><label>Figure 32.</label><caption><p>Distribution records of <italic><tp:taxon-name><tp:taxon-name-part taxon-name-part-type="genus" reg="Pinelema">Pinelema</tp:taxon-name-part></tp:taxon-name></italic> spp., the <italic><tp:taxon-name><tp:taxon-name-part taxon-name-part-type="genus" reg="Pinelema"/><tp:taxon-name-part taxon-name-part-type="species" reg="xiezi">xiezi</tp:taxon-name-part></tp:taxon-name></italic>-group (green) and species not attached to a species group (red): <bold>1</bold><italic><tp:taxon-name><tp:taxon-name-part taxon-name-part-type="genus" reg="Pinelema">P.</tp:taxon-name-part> <tp:taxon-name-part taxon-name-part-type="species" reg="breviseta">breviseta</tp:taxon-name-part></tp:taxon-name></italic> comb. nov. <bold>2</bold><italic><tp:taxon-name><tp:taxon-name-part taxon-name-part-type="genus" reg="Pinelema">P.</tp:taxon-name-part> <tp:taxon-name-part taxon-name-part-type="species" reg="conglobare">conglobare</tp:taxon-name-part></tp:taxon-name></italic> comb. nov. <bold>3</bold><italic><tp:taxon-name><tp:taxon-name-part taxon-name-part-type="genus" reg="Pinelema">P.</tp:taxon-name-part> <tp:taxon-name-part taxon-name-part-type="species" reg="cucphongensis">cucphongensis</tp:taxon-name-part></tp:taxon-name></italic> comb. nov. <bold>4</bold><italic><tp:taxon-name><tp:taxon-name-part taxon-name-part-type="genus" reg="Pinelema">P.</tp:taxon-name-part> <tp:taxon-name-part taxon-name-part-type="species" reg="cucurbitina">cucurbitina</tp:taxon-name-part></tp:taxon-name></italic> comb. nov. <bold>5</bold><italic><tp:taxon-name><tp:taxon-name-part taxon-name-part-type="genus" reg="Pinelema">P.</tp:taxon-name-part> <tp:taxon-name-part taxon-name-part-type="species" reg="dongbei">dongbei</tp:taxon-name-part></tp:taxon-name></italic> comb. nov. <bold>6</bold><italic><tp:taxon-name><tp:taxon-name-part taxon-name-part-type="genus" reg="Pinelema">P.</tp:taxon-name-part> <tp:taxon-name-part taxon-name-part-type="species" reg="exiloculata">exiloculata</tp:taxon-name-part></tp:taxon-name></italic> comb. nov. <bold>7</bold><italic><tp:taxon-name><tp:taxon-name-part taxon-name-part-type="genus" reg="Pinelema">P.</tp:taxon-name-part> <tp:taxon-name-part taxon-name-part-type="species" reg="grandidens">grandidens</tp:taxon-name-part></tp:taxon-name></italic> comb. nov. <bold>8</bold><italic><tp:taxon-name><tp:taxon-name-part taxon-name-part-type="genus" reg="Pinelema">P.</tp:taxon-name-part> <tp:taxon-name-part taxon-name-part-type="species" reg="laensis">laensis</tp:taxon-name-part></tp:taxon-name></italic><bold>9</bold><italic><tp:taxon-name><tp:taxon-name-part taxon-name-part-type="genus" reg="Pinelema">P.</tp:taxon-name-part> <tp:taxon-name-part taxon-name-part-type="species" reg="oculata">oculata</tp:taxon-name-part></tp:taxon-name></italic> comb. nov. <bold>10</bold><italic><tp:taxon-name><tp:taxon-name-part taxon-name-part-type="genus" reg="Pinelema">P.</tp:taxon-name-part> <tp:taxon-name-part taxon-name-part-type="species" reg="pedati">pedati</tp:taxon-name-part></tp:taxon-name></italic> comb. nov. <bold>11</bold><italic><tp:taxon-name><tp:taxon-name-part taxon-name-part-type="genus" reg="Pinelema">P.</tp:taxon-name-part> <tp:taxon-name-part taxon-name-part-type="species" reg="spinafemora">spinafemora</tp:taxon-name-part></tp:taxon-name></italic> comb. nov. <bold>12</bold><italic><tp:taxon-name><tp:taxon-name-part taxon-name-part-type="genus" reg="Pinelema">P.</tp:taxon-name-part> <tp:taxon-name-part taxon-name-part-type="species" reg="xiezi">xiezi</tp:taxon-name-part></tp:taxon-name></italic><bold>13</bold><italic><tp:taxon-name><tp:taxon-name-part taxon-name-part-type="genus" reg="Pinelema">P.</tp:taxon-name-part> <tp:taxon-name-part taxon-name-part-type="species" reg="dengi">dengi</tp:taxon-name-part></tp:taxon-name></italic> comb. nov. <bold>14</bold><italic><tp:taxon-name><tp:taxon-name-part taxon-name-part-type="genus" reg="Pinelema">P.</tp:taxon-name-part> <tp:taxon-name-part taxon-name-part-type="species" reg="mikrosphaira">mikrosphaira</tp:taxon-name-part></tp:taxon-name></italic> comb. nov. <bold>15</bold><italic><tp:taxon-name><tp:taxon-name-part taxon-name-part-type="genus" reg="Pinelema">P.</tp:taxon-name-part> <tp:taxon-name-part taxon-name-part-type="species" reg="nuocnutensis">nuocnutensis</tp:taxon-name-part></tp:taxon-name></italic><bold>16</bold><italic><tp:taxon-name><tp:taxon-name-part taxon-name-part-type="genus" reg="Pinelema">P.</tp:taxon-name-part> <tp:taxon-name-part taxon-name-part-type="species" reg="spirulata">spirulata</tp:taxon-name-part></tp:taxon-name></italic><bold>17</bold><italic><tp:taxon-name><tp:taxon-name-part taxon-name-part-type="genus" reg="Pinelema">P.</tp:taxon-name-part> <tp:taxon-name-part taxon-name-part-type="species" reg="tham">tham</tp:taxon-name-part></tp:taxon-name></italic> sp. nov. <bold>18</bold><italic><tp:taxon-name><tp:taxon-name-part taxon-name-part-type="genus" reg="Pinelema">P.</tp:taxon-name-part> <tp:taxon-name-part taxon-name-part-type="species" reg="zhenzhuang">zhenzhuang</tp:taxon-name-part></tp:taxon-name></italic>.</p></caption><graphic xmlns:xlink="http://www.w3.org/1999/xlink" xlink:href="zookeys-933-015-g032.jpg" position="float" orientation="portrait" xlink:type="simple" id="oo_411179.jpg"><uri content-type="original_file" xlink:type="simple">https://binary.pensoft.net/fig/411179</uri></graphic></fig></tp:treatment-sec></tp:taxon-treatment>
