# Supplementary material for: Taxonomic revision of Telemidae (Arachnida, Araneae) from East and Southeast Asia
Source: Zookeys. 2020 May 18;933:15–93. doi: 10.3897/zookeys.933.38653 (PMC7248132; doi:10.3897/zookeys.933.38653)
Supplement: XML Treatment for Mekonglema yan [file zookeys.933.38653-treatment59.xml]

<!DOCTYPE tp:taxon-treatment
  PUBLIC "-//TaxonX//DTD Taxonomic Treatment Publishing DTD v0 20100105//EN" "tax-treatment-NSO.dtd">
<tp:taxon-treatment xmlns:tp="http://www.plazi.org/taxpub"><tp:treatment-meta><kwd-group><label>Taxon classification</label><kwd><named-content xmlns:xlink="http://www.w3.org/1999/xlink" content-type="kingdom">Animalia</named-content></kwd><kwd><named-content xmlns:xlink="http://www.w3.org/1999/xlink" content-type="order">Araneae</named-content></kwd><kwd><named-content xmlns:xlink="http://www.w3.org/1999/xlink" content-type="family">Telemidae</named-content></kwd></kwd-group><mixed-citation publication-type="journal"><person-group><name><surname>Zhao</surname><given-names>Huifeng</given-names></name><name><surname>Li</surname><given-names>Shuqiang</given-names></name><name><surname>Zhang</surname><given-names>Aibing</given-names></name></person-group><article-title>Taxonomic revision of <tp:taxon-name><tp:taxon-name-part taxon-name-part-type="family">Telemidae</tp:taxon-name-part></tp:taxon-name> (<tp:taxon-name><tp:taxon-name-part taxon-name-part-type="class">Arachnida</tp:taxon-name-part></tp:taxon-name>, <tp:taxon-name><tp:taxon-name-part taxon-name-part-type="order">Araneae</tp:taxon-name-part></tp:taxon-name>) from East and Southeast Asia</article-title><source>Zookeys</source><day>18</day><month>5</month><year>2020</year><volume>933</volume><fpage>15</fpage><lpage>93</lpage><pub-id pub-id-type="doi">10.3897/zookeys.933.38653</pub-id></mixed-citation></tp:treatment-meta><tp:nomenclature><tp:taxon-name><object-id xmlns:xlink="http://www.w3.org/1999/xlink" content-type="arpha" xlink:type="simple">B697FFA5-8200-53CF-8A7F-2FDB97EE7A65</object-id>
              <tp:taxon-name-part taxon-name-part-type="genus" reg="Mekonglema">Mekonglema</tp:taxon-name-part>
              <tp:taxon-name-part taxon-name-part-type="species" reg="yan">yan</tp:taxon-name-part>
              <object-id xmlns:xlink="http://www.w3.org/1999/xlink" content-type="zoobank" xlink:type="simple">http://zoobank.org/B8F48215-808E-47D3-956F-EFD83BE32B58</object-id>
            </tp:taxon-name><tp:taxon-authority>Zhao &amp; Li</tp:taxon-authority><tp:taxon-status xmlns:xlink="http://www.w3.org/1999/xlink" xlink:type="simple">sp. nov.</tp:taxon-status><xref ref-type="fig" rid="F18">Figures 18</xref><xref ref-type="fig" rid="F19">, 19</xref><xref ref-type="fig" rid="F33">, 33</xref></tp:nomenclature><tp:treatment-sec sec-type="type material" id="SECID0ECLEK"><title>Type material.</title><p>Holotype: ♂ (<named-content xmlns:xlink="http://www.w3.org/1999/xlink" content-type="dwc:institutional_code" xlink:type="simple">IZCAS</named-content>), China, Yunnan Province, Baoshan Prefecture, Tengchong County, Diantan Town, Lianzu Village, Yan Cave, <named-content xmlns:xlink="http://www.w3.org/1999/xlink" content-type="dwc:verbatimCoordinates" xlink:type="simple"><named-content content-type="geo-json" specific-use="{&#34;type&#34;:&#34;Point&#34;,&#34;coordinates&#34;:[98.445200,25.550100]}" id="NCID0EQLEK" xlink:type="simple">25.5501N, 98.4452E</named-content></named-content>, elevation ca. 1867 m, 27.XI.2013, Y. Li and J. Liu leg. Paratypes: 2♂ and 4♀ (<named-content xmlns:xlink="http://www.w3.org/1999/xlink" content-type="dwc:institutional_code" xlink:type="simple">IZCAS</named-content>), same data as holotype.</p></tp:treatment-sec><tp:treatment-sec sec-type="etymology" id="SECID0E1LEK"><title>Etymology.</title><p>The species refers to the type locality; noun in apposition.</p></tp:treatment-sec><tp:treatment-sec sec-type="diagnosis" id="SECID0E6LEK"><title>Diagnosis.</title><p><italic><tp:taxon-name><tp:taxon-name-part taxon-name-part-type="genus" reg="Mekonglema">Mekonglema</tp:taxon-name-part> <tp:taxon-name-part taxon-name-part-type="species" reg="yan">yan</tp:taxon-name-part></tp:taxon-name></italic> sp. nov. resembles <italic><tp:taxon-name><tp:taxon-name-part taxon-name-part-type="genus" reg="Mekonglema">M.</tp:taxon-name-part> <tp:taxon-name-part taxon-name-part-type="species" reg="bailang">bailang</tp:taxon-name-part></tp:taxon-name></italic> sp. nov. but can be distinguished by the following characters: an abdominal scuta is absent in the male (vs. present); the tip of the embolus is unsclerotized (Fig. <xref ref-type="fig" rid="F18">18B–D</xref>) (vs. sclerotized), the bulbal length/width ratio is approximately 1.7 (Fig. <xref ref-type="fig" rid="F18">18C, D</xref>) (vs. 1.2); the receptacle is long and U-shaped (Fig. <xref ref-type="fig" rid="F19">19A</xref>) (vs. short and nearly straight).</p><fig id="F18" position="float" orientation="portrait"><object-id xmlns:xlink="http://www.w3.org/1999/xlink" content-type="doi" xlink:type="simple">10.3897/zookeys.933.38653.figure18</object-id><object-id xmlns:xlink="http://www.w3.org/1999/xlink" content-type="arpha" xlink:type="simple">C6A9F8D5-DA26-562D-AF77-C497065FD569</object-id><label>Figure 18.</label><caption><p><italic><tp:taxon-name><tp:taxon-name-part taxon-name-part-type="genus" reg="Mekonglema">Mekonglema</tp:taxon-name-part> <tp:taxon-name-part taxon-name-part-type="species" reg="yan">yan</tp:taxon-name-part></tp:taxon-name></italic> sp. nov., male holotype <bold>A</bold> Habitus, dorsal view <bold>B</bold> embolus, apical view <bold>C</bold> palp, prolateral view <bold>D</bold> palp, retrolateral view. Scale bars: 0.2 mm (<bold>A</bold>), 0.05 mm (<bold>B</bold>), 0.1 mm (<bold>C, D</bold>).</p></caption><graphic xmlns:xlink="http://www.w3.org/1999/xlink" xlink:href="zookeys-933-015-g018.jpg" position="float" orientation="portrait" xlink:type="simple" id="oo_411165.jpg"><uri content-type="original_file" xlink:type="simple">https://binary.pensoft.net/fig/411165</uri></graphic></fig></tp:treatment-sec><tp:treatment-sec sec-type="description" id="SECID0ENOEK"><title>Description.</title><p><bold>Male (holotype).</bold> Total length 1.48. Carapace 0.69 long, 0.57 wide. Abdomen 0.77 long, 0.63 wide. Carapace brown (Fig. <xref ref-type="fig" rid="F18">18A</xref>). Four vestigial eyes (Fig. <xref ref-type="fig" rid="F18">18A</xref>). Chelicerae, labium, and endites brown, legs yellow. Sternum bright brown with sparse setae. Leg measurements: I 4.86 (1.44, 0.23, 1.52, 1.00, 0.67); II 4.33 (1.34, 0.23, 1.25, 0.91, 0.60); III 3.20 (1.00, 0.21, 0.88, 0.61, 0.50); IV 4.04 (1.25, 0.20, 1.16, 0.87, 0.56). Abdomen light brown (Fig. <xref ref-type="fig" rid="F18">18A</xref>).</p><p>Palp: Tibia 2.05 times longer than patella, cymbium 1.73 times longer than tibia, length of cymbial apophysis as wide as cymbial base (Fig. <xref ref-type="fig" rid="F18">18C</xref>); bulb shaped as in Fig. <xref ref-type="fig" rid="F18">18C, D</xref>; bulbal apophysis sclerotized and looped about 270° (Fig. <xref ref-type="fig" rid="F18">18B–D</xref>); embolus membranous and finger-like (Fig. <xref ref-type="fig" rid="F18">18C, D</xref>).</p><p><bold>Female</bold>: Total length 1.70. Carapace 0.71 long, 0.61 wide. Abdomen 0.97 long, 0.90 wide. Coloration lighter than in male (Fig. <xref ref-type="fig" rid="F19">19B, C</xref>). Leg measurements: I 4.72 (1.44, 0.23, 1.45, 0.95, 0.65); II 4.24 (1.30, 0.23, 1.25, 0.85, 0.61); III 3.49 (1.33, 0.20, 0.89, 0.59, 0.48); IV 4.05 (1.25, 0.20, 1.19, 0.85, 0.56). Abdomen grey. Receptacle membranous, U-shaped, neck as wide as distal part (Fig. <xref ref-type="fig" rid="F19">19A</xref>).</p></tp:treatment-sec><tp:treatment-sec sec-type="distribution" id="SECID0E6PEK"><title>Distribution.</title><p>China (Yunnan, Baoshan, site 6 in Fig. <xref ref-type="fig" rid="F33">33</xref>), known only from the type locality.</p><fig id="F19" position="float" orientation="portrait"><object-id xmlns:xlink="http://www.w3.org/1999/xlink" content-type="doi" xlink:type="simple">10.3897/zookeys.933.38653.figure19</object-id><object-id xmlns:xlink="http://www.w3.org/1999/xlink" content-type="arpha" xlink:type="simple">E6B09CEB-AE34-57E5-AA2E-01EC51C1E61B</object-id><label>Figure 19.</label><caption><p><italic><tp:taxon-name><tp:taxon-name-part taxon-name-part-type="genus" reg="Mekonglema">Mekonglema</tp:taxon-name-part> <tp:taxon-name-part taxon-name-part-type="species" reg="yan">yan</tp:taxon-name-part></tp:taxon-name></italic> sp. nov., female paratype <bold>A</bold> Endogyne, lateral view <bold>B</bold> habitus, dorsal view <bold>C</bold> habitus, ventral view. Scale bars: 0.05 mm (<bold>A</bold>), 0.2 mm (<bold>B, C</bold>).</p></caption><graphic xmlns:xlink="http://www.w3.org/1999/xlink" xlink:href="zookeys-933-015-g019.jpg" position="float" orientation="portrait" xlink:type="simple" id="oo_411166.jpg"><uri content-type="original_file" xlink:type="simple">https://binary.pensoft.net/fig/411166</uri></graphic></fig></tp:treatment-sec><tp:treatment-sec><!--Section generated to contain objects referenced in tp:taxon-treatment.--><fig id="F33" position="float" orientation="portrait"><object-id xmlns:xlink="http://www.w3.org/1999/xlink" content-type="doi" xlink:type="simple">10.3897/zookeys.933.38653.figure33</object-id><object-id xmlns:xlink="http://www.w3.org/1999/xlink" content-type="arpha" xlink:type="simple">68EB54EF-92E7-5EE4-B093-753937C1A96A</object-id><label>Figure 33.</label><caption><p>Distribution records of telemid species in East and Southeast Asia (except <italic><tp:taxon-name><tp:taxon-name-part taxon-name-part-type="genus" reg="Pinelema">Pinelema</tp:taxon-name-part></tp:taxon-name></italic>). <bold>1</bold><italic><tp:taxon-name><tp:taxon-name-part taxon-name-part-type="genus" reg="Apneumonella">Apneumonella</tp:taxon-name-part> <tp:taxon-name-part taxon-name-part-type="species" reg="jacobsoni">jacobsoni</tp:taxon-name-part></tp:taxon-name></italic><bold>2</bold><italic><tp:taxon-name><tp:taxon-name-part taxon-name-part-type="genus" reg="Mekonglema">Mekonglema</tp:taxon-name-part> <tp:taxon-name-part taxon-name-part-type="species" reg="bailang">bailang</tp:taxon-name-part></tp:taxon-name></italic> sp. nov. <bold>3</bold><italic><tp:taxon-name><tp:taxon-name-part taxon-name-part-type="genus" reg="Mekonglema">M.</tp:taxon-name-part> <tp:taxon-name-part taxon-name-part-type="species" reg="kaorao">kaorao</tp:taxon-name-part></tp:taxon-name></italic> sp. nov. <bold>4</bold><italic><tp:taxon-name><tp:taxon-name-part taxon-name-part-type="genus" reg="Mekonglema">M.</tp:taxon-name-part> <tp:taxon-name-part taxon-name-part-type="species" reg="walayaku">walayaku</tp:taxon-name-part></tp:taxon-name></italic> sp. nov. <bold>5</bold><italic><tp:taxon-name><tp:taxon-name-part taxon-name-part-type="genus" reg="Mekonglema">M.</tp:taxon-name-part> <tp:taxon-name-part taxon-name-part-type="species" reg="xinpingi">xinpingi</tp:taxon-name-part></tp:taxon-name></italic> comb. nov. <bold>6</bold><italic><tp:taxon-name><tp:taxon-name-part taxon-name-part-type="genus" reg="Mekonglema">M.</tp:taxon-name-part> <tp:taxon-name-part taxon-name-part-type="species" reg="yan">yan</tp:taxon-name-part></tp:taxon-name></italic> sp. nov. <bold>7</bold><italic><tp:taxon-name><tp:taxon-name-part taxon-name-part-type="genus" reg="Siamlema">Siamlema</tp:taxon-name-part> <tp:taxon-name-part taxon-name-part-type="species" reg="changhai">changhai</tp:taxon-name-part></tp:taxon-name></italic> sp. nov. <bold>8</bold><italic><tp:taxon-name><tp:taxon-name-part taxon-name-part-type="genus" reg="Siamlema">S.</tp:taxon-name-part> <tp:taxon-name-part taxon-name-part-type="species" reg="suea">suea</tp:taxon-name-part></tp:taxon-name></italic> sp. nov. <bold>9</bold><italic><tp:taxon-name><tp:taxon-name-part taxon-name-part-type="genus" reg="Sundalema">Sundalema</tp:taxon-name-part> <tp:taxon-name-part taxon-name-part-type="species" reg="acicularis">acicularis</tp:taxon-name-part></tp:taxon-name></italic> comb. nov. <bold>10</bold><italic><tp:taxon-name><tp:taxon-name-part taxon-name-part-type="genus" reg="Siamlema">S.</tp:taxon-name-part> <tp:taxon-name-part taxon-name-part-type="species" reg="anguina">anguina</tp:taxon-name-part></tp:taxon-name></italic> comb. nov. <bold>11</bold><italic><tp:taxon-name><tp:taxon-name-part taxon-name-part-type="genus" reg="Siamlema">S.</tp:taxon-name-part> <tp:taxon-name-part taxon-name-part-type="species" reg="bonjol">bonjol</tp:taxon-name-part></tp:taxon-name></italic> sp. nov. <bold>12</bold><italic><tp:taxon-name><tp:taxon-name-part taxon-name-part-type="genus" reg="Siamlema">S.</tp:taxon-name-part> <tp:taxon-name-part taxon-name-part-type="species" reg="khaorakkiat">khaorakkiat</tp:taxon-name-part></tp:taxon-name></italic> sp. nov. <bold>13</bold><italic><tp:taxon-name><tp:taxon-name-part taxon-name-part-type="genus" reg="Telema">Telema</tp:taxon-name-part> <tp:taxon-name-part taxon-name-part-type="species" reg="auricoma">auricoma</tp:taxon-name-part></tp:taxon-name></italic><bold>14</bold><italic><tp:taxon-name><tp:taxon-name-part taxon-name-part-type="genus" reg="Telema">T.</tp:taxon-name-part> <tp:taxon-name-part taxon-name-part-type="species" reg="guihua">guihua</tp:taxon-name-part></tp:taxon-name></italic><bold>15</bold><italic><tp:taxon-name><tp:taxon-name-part taxon-name-part-type="genus" reg="Telema">T.</tp:taxon-name-part> <tp:taxon-name-part taxon-name-part-type="species" reg="nipponica">nipponica</tp:taxon-name-part></tp:taxon-name></italic><bold>16</bold><italic><tp:taxon-name><tp:taxon-name-part taxon-name-part-type="genus" reg="Telema">T.</tp:taxon-name-part> <tp:taxon-name-part taxon-name-part-type="species" reg="wunderlichi">wunderlichi</tp:taxon-name-part></tp:taxon-name></italic><bold>17</bold><italic><tp:taxon-name><tp:taxon-name-part taxon-name-part-type="genus" reg="Telemofila">Telemofila</tp:taxon-name-part> <tp:taxon-name-part taxon-name-part-type="species" reg="fabata">fabata</tp:taxon-name-part></tp:taxon-name></italic> comb. nov. <bold>18</bold><italic><tp:taxon-name><tp:taxon-name-part taxon-name-part-type="genus" reg="Telema">T.</tp:taxon-name-part> <tp:taxon-name-part taxon-name-part-type="species" reg="malaysiaensis">malaysiaensis</tp:taxon-name-part></tp:taxon-name></italic> comb. nov. <bold>19</bold><italic><tp:taxon-name><tp:taxon-name-part taxon-name-part-type="genus" reg="Telema">T.</tp:taxon-name-part> <tp:taxon-name-part taxon-name-part-type="species" reg="samosirensis">samosirensis</tp:taxon-name-part></tp:taxon-name></italic><bold>20</bold><italic><tp:taxon-name><tp:taxon-name-part taxon-name-part-type="genus" reg="Zhuanlema">Zhuanlema</tp:taxon-name-part> <tp:taxon-name-part taxon-name-part-type="species" reg="peteri">peteri</tp:taxon-name-part></tp:taxon-name></italic> sp. nov.</p></caption><graphic xmlns:xlink="http://www.w3.org/1999/xlink" xlink:href="zookeys-933-015-g033.jpg" position="float" orientation="portrait" xlink:type="simple" id="oo_411180.jpg"><uri content-type="original_file" xlink:type="simple">https://binary.pensoft.net/fig/411180</uri></graphic></fig></tp:treatment-sec></tp:taxon-treatment>
