# Supplementary material for: Taxonomic revision of Telemidae (Arachnida, Araneae) from East and Southeast Asia
Source: Zookeys. 2020 May 18;933:15–93. doi: 10.3897/zookeys.933.38653 (PMC7248132; doi:10.3897/zookeys.933.38653)
Supplement: XML Treatment for Sundalema [file zookeys.933.38653-treatment63.xml]

<!DOCTYPE tp:taxon-treatment
  PUBLIC "-//TaxonX//DTD Taxonomic Treatment Publishing DTD v0 20100105//EN" "tax-treatment-NSO.dtd">
<tp:taxon-treatment xmlns:tp="http://www.plazi.org/taxpub"><tp:treatment-meta><kwd-group><label>Taxon classification</label><kwd><named-content xmlns:xlink="http://www.w3.org/1999/xlink" content-type="kingdom">Animalia</named-content></kwd><kwd><named-content xmlns:xlink="http://www.w3.org/1999/xlink" content-type="order">Araneae</named-content></kwd><kwd><named-content xmlns:xlink="http://www.w3.org/1999/xlink" content-type="family">Telemidae</named-content></kwd></kwd-group><mixed-citation publication-type="journal"><person-group><name><surname>Zhao</surname><given-names>Huifeng</given-names></name><name><surname>Li</surname><given-names>Shuqiang</given-names></name><name><surname>Zhang</surname><given-names>Aibing</given-names></name></person-group><article-title>Taxonomic revision of <tp:taxon-name><tp:taxon-name-part taxon-name-part-type="family">Telemidae</tp:taxon-name-part></tp:taxon-name> (<tp:taxon-name><tp:taxon-name-part taxon-name-part-type="class">Arachnida</tp:taxon-name-part></tp:taxon-name>, <tp:taxon-name><tp:taxon-name-part taxon-name-part-type="order">Araneae</tp:taxon-name-part></tp:taxon-name>) from East and Southeast Asia</article-title><source>Zookeys</source><day>18</day><month>5</month><year>2020</year><volume>933</volume><fpage>15</fpage><lpage>93</lpage><pub-id pub-id-type="doi">10.3897/zookeys.933.38653</pub-id></mixed-citation></tp:treatment-meta><tp:nomenclature><label>Genus</label><tp:taxon-name><object-id xmlns:xlink="http://www.w3.org/1999/xlink" content-type="arpha" xlink:type="simple">C4A40329-EB51-5E8B-8B92-92FF3946E590</object-id>
              <tp:taxon-name-part taxon-name-part-type="genus" reg="Sundalema">Sundalema</tp:taxon-name-part>
              <object-id xmlns:xlink="http://www.w3.org/1999/xlink" content-type="zoobank" xlink:type="simple">http://zoobank.org/8BC0DB45-C792-4792-87DB-8C1685D06AAB</object-id>
            </tp:taxon-name><tp:taxon-authority>Zhao &amp; Li</tp:taxon-authority><tp:taxon-status xmlns:xlink="http://www.w3.org/1999/xlink" xlink:type="simple">gen. nov.</tp:taxon-status></tp:nomenclature><tp:treatment-sec sec-type="type species" id="SECID0EOJFK"><title>Type species.</title><p><italic><tp:taxon-name><tp:taxon-name-part taxon-name-part-type="genus" reg="Sundalema">Sundalema</tp:taxon-name-part> <tp:taxon-name-part taxon-name-part-type="species" reg="bonjol">bonjol</tp:taxon-name-part></tp:taxon-name></italic> sp. nov. from West Sumatra Province, Indonesia.</p></tp:treatment-sec><tp:treatment-sec sec-type="etymology" id="SECID0E6JFK"><title>Etymology.</title><p>The generic name is derived from “Sunda”, referring to Sundaland (distributional range of this genus), and “-lema” is a convention from the type genus of the family. Feminine in gender.</p></tp:treatment-sec><tp:treatment-sec sec-type="diagnosis" id="SECID0EEKFK"><title>Diagnosis.</title><p>Females belonging to <italic><tp:taxon-name><tp:taxon-name-part taxon-name-part-type="genus" reg="Sundalema">Sundalema</tp:taxon-name-part></tp:taxon-name></italic> gen. nov. can be distinguished from those of other genera by the following: a sclerotized and spiral receptacle (Fig. <xref ref-type="fig" rid="F24">24A</xref>) (vs. unsclerotized or not spiral). Males belonging to <italic><tp:taxon-name><tp:taxon-name-part taxon-name-part-type="genus" reg="Sundalema">Sundalema</tp:taxon-name-part></tp:taxon-name></italic> gen. nov. resemble species in the <italic><tp:taxon-name><tp:taxon-name-part taxon-name-part-type="genus" reg="Pinelema"/><tp:taxon-name-part taxon-name-part-type="species" reg="bailongensis">bailongensis</tp:taxon-name-part></tp:taxon-name></italic>-group by having a long embolus but can be distinguished by the embolus lacking a spiral ridge and being nearly L-shaped (Fig. <xref ref-type="fig" rid="F25">25B–D</xref>) (vs. a distinct spiral ridge present on the nearly straight embolus).</p><fig id="F24" position="float" orientation="portrait"><object-id xmlns:xlink="http://www.w3.org/1999/xlink" content-type="doi" xlink:type="simple">10.3897/zookeys.933.38653.figure24</object-id><object-id xmlns:xlink="http://www.w3.org/1999/xlink" content-type="arpha" xlink:type="simple">03F7C37D-BB27-562E-B59A-C9EFE27727F0</object-id><label>Figure 24.</label><caption><p><italic><tp:taxon-name><tp:taxon-name-part taxon-name-part-type="genus" reg="Sundalema">Sundalema</tp:taxon-name-part> <tp:taxon-name-part taxon-name-part-type="species" reg="bonjol">bonjol</tp:taxon-name-part></tp:taxon-name></italic> sp. nov., female holotype. <bold>A</bold> Endogyne, lateral view <bold>B</bold> habitus, dorsal view <bold>C</bold> habitus, ventral view. Scale bars: 0.05 mm (<bold>A</bold>), 0.2 mm (<bold>B, C</bold>).</p></caption><graphic xmlns:xlink="http://www.w3.org/1999/xlink" xlink:href="zookeys-933-015-g024.jpg" position="float" orientation="portrait" xlink:type="simple" id="oo_411171.jpg"><uri content-type="original_file" xlink:type="simple">https://binary.pensoft.net/fig/411171</uri></graphic></fig></tp:treatment-sec><tp:treatment-sec sec-type="description" id="SECID0EMMFK"><title>Description.</title><p>Total length: 0.98–1.10 (male), 1.05–1.25 (female). Carapace 0.44– 0.58 long. Sternum light brown or milky white, with several sparse setae. Six vestigial eyes or ringed with black. Leg formula: 1-2-4-3, tibia I 0.90–1.27 long, leg glands belt-shaped (Fig. <xref ref-type="fig" rid="F1">1E</xref>). For females, neck of receptacle membranous, receptacle spiral, its dorsal part sclerotized, coiled into 1.25 to 2.5 loops. For males, cymbial apophysis tiny, present meso-prolaterally; embolus long relative to bulb, nearly L-shaped, lacking spiral ridge. Abdomen blue or pale brown with several long setae.</p></tp:treatment-sec><tp:treatment-sec sec-type="Composition" id="SECID0EWMFK"><title>Composition.</title><p><italic><tp:taxon-name><tp:taxon-name-part taxon-name-part-type="genus" reg="Sundalema">Sundalema</tp:taxon-name-part> <tp:taxon-name-part taxon-name-part-type="species" reg="acicularis">acicularis</tp:taxon-name-part></tp:taxon-name></italic> comb. nov., <italic><tp:taxon-name><tp:taxon-name-part taxon-name-part-type="genus" reg="Siamlema">S.</tp:taxon-name-part> <tp:taxon-name-part taxon-name-part-type="species" reg="anguina">anguina</tp:taxon-name-part></tp:taxon-name></italic> (Wang &amp; Li, 2010) comb. nov., <italic><tp:taxon-name><tp:taxon-name-part taxon-name-part-type="genus" reg="Siamlema">S.</tp:taxon-name-part> <tp:taxon-name-part taxon-name-part-type="species" reg="bonjol">bonjol</tp:taxon-name-part></tp:taxon-name></italic> sp. nov., and <italic><tp:taxon-name><tp:taxon-name-part taxon-name-part-type="genus" reg="Siamlema">S.</tp:taxon-name-part> <tp:taxon-name-part taxon-name-part-type="species" reg="khaorakkiat">khaorakkiat</tp:taxon-name-part></tp:taxon-name></italic> sp. nov.</p></tp:treatment-sec><tp:treatment-sec sec-type="distribution" id="SECID0EIOFK"><title>Distribution.</title><p>Southeast Asia (Thailand and Indonesia, sites 9–12 in Fig. <xref ref-type="fig" rid="F33">33</xref>).</p></tp:treatment-sec><tp:treatment-sec sec-type="comments" id="SECID0ESOFK"><title>Comments.</title><p>The females of this genus are easily distinguished from all other genera, as their receptacles are long, spiral, and sclerotized; thus, a female has been chosen to represent the holotype.</p></tp:treatment-sec><tp:treatment-sec><!--Section generated to contain objects referenced in tp:taxon-treatment.--><fig id="F25" position="float" orientation="portrait"><object-id xmlns:xlink="http://www.w3.org/1999/xlink" content-type="doi" xlink:type="simple">10.3897/zookeys.933.38653.figure25</object-id><object-id xmlns:xlink="http://www.w3.org/1999/xlink" content-type="arpha" xlink:type="simple">B1C08DED-3D24-5FBF-9ADE-979539B3C992</object-id><label>Figure 25.</label><caption><p><italic><tp:taxon-name><tp:taxon-name-part taxon-name-part-type="genus" reg="Sundalema">Sundalema</tp:taxon-name-part> <tp:taxon-name-part taxon-name-part-type="species" reg="bonjol">bonjol</tp:taxon-name-part></tp:taxon-name></italic> sp. nov., male paratype. <bold>A</bold> Habitus, dorsal view <bold>B</bold> embolus, apical view <bold>C</bold> palp, prolateral view <bold>D</bold> palp, retrolateral view. Scale bars: 0.2 mm (<bold>A</bold>), 0.05 mm (<bold>B</bold>), 0.1 mm (<bold>C, D</bold>).</p></caption><graphic xmlns:xlink="http://www.w3.org/1999/xlink" xlink:href="zookeys-933-015-g025.jpg" position="float" orientation="portrait" xlink:type="simple" id="oo_411172.jpg"><uri content-type="original_file" xlink:type="simple">https://binary.pensoft.net/fig/411172</uri></graphic></fig><fig id="F1" position="float" orientation="portrait"><object-id xmlns:xlink="http://www.w3.org/1999/xlink" content-type="doi" xlink:type="simple">10.3897/zookeys.933.38653.figure1</object-id><object-id xmlns:xlink="http://www.w3.org/1999/xlink" content-type="arpha" xlink:type="simple">659E9233-623A-5B70-8E53-6DFE32797632</object-id><label>Figure 1.</label><caption><p>Tibial glands on leg III of telemids in East and Southeast Asia (<italic><tp:taxon-name><tp:taxon-name-part taxon-name-part-type="genus" reg="Zhuanlema">Zhuanlema</tp:taxon-name-part></tp:taxon-name></italic> gen. nov. is not included). <bold>A</bold><italic><tp:taxon-name><tp:taxon-name-part taxon-name-part-type="genus" reg="Telema">Telema</tp:taxon-name-part> <tp:taxon-name-part taxon-name-part-type="species" reg="guihua">guihua</tp:taxon-name-part></tp:taxon-name></italic><bold>B</bold><italic><tp:taxon-name><tp:taxon-name-part taxon-name-part-type="genus" reg="Pinelema">Pinelema</tp:taxon-name-part> <tp:taxon-name-part taxon-name-part-type="species" reg="bailongensis">bailongensis</tp:taxon-name-part></tp:taxon-name></italic><bold>C</bold><italic><tp:taxon-name><tp:taxon-name-part taxon-name-part-type="genus" reg="Mekonglema">Mekonglema</tp:taxon-name-part> <tp:taxon-name-part taxon-name-part-type="species" reg="xinpingi">xinpingi</tp:taxon-name-part></tp:taxon-name></italic> comb. nov. <bold>D</bold><italic><tp:taxon-name><tp:taxon-name-part taxon-name-part-type="genus" reg="Siamlema">Siamlema</tp:taxon-name-part> <tp:taxon-name-part taxon-name-part-type="species" reg="changhai">changhai</tp:taxon-name-part></tp:taxon-name></italic> sp. nov. <bold>E</bold><italic><tp:taxon-name><tp:taxon-name-part taxon-name-part-type="genus" reg="Sundalema">Sundalema</tp:taxon-name-part> <tp:taxon-name-part taxon-name-part-type="species" reg="anguina">anguina</tp:taxon-name-part></tp:taxon-name></italic> comb. nov. <bold>F</bold><italic><tp:taxon-name><tp:taxon-name-part taxon-name-part-type="genus" reg="Apneumonella">Apneumonella</tp:taxon-name-part> <tp:taxon-name-part taxon-name-part-type="species" reg="jacobsoni">jacobsoni</tp:taxon-name-part></tp:taxon-name></italic><bold>G</bold><italic><tp:taxon-name><tp:taxon-name-part taxon-name-part-type="genus" reg="Telemofila">Telemofila</tp:taxon-name-part> <tp:taxon-name-part taxon-name-part-type="species" reg="samosirensis">samosirensis</tp:taxon-name-part></tp:taxon-name></italic>.</p></caption><graphic xmlns:xlink="http://www.w3.org/1999/xlink" xlink:href="zookeys-933-015-g001.jpg" position="float" orientation="portrait" xlink:type="simple" id="oo_411148.jpg"><uri content-type="original_file" xlink:type="simple">https://binary.pensoft.net/fig/411148</uri></graphic></fig><fig id="F33" position="float" orientation="portrait"><object-id xmlns:xlink="http://www.w3.org/1999/xlink" content-type="doi" xlink:type="simple">10.3897/zookeys.933.38653.figure33</object-id><object-id xmlns:xlink="http://www.w3.org/1999/xlink" content-type="arpha" xlink:type="simple">68EB54EF-92E7-5EE4-B093-753937C1A96A</object-id><label>Figure 33.</label><caption><p>Distribution records of telemid species in East and Southeast Asia (except <italic><tp:taxon-name><tp:taxon-name-part taxon-name-part-type="genus" reg="Pinelema">Pinelema</tp:taxon-name-part></tp:taxon-name></italic>). <bold>1</bold><italic><tp:taxon-name><tp:taxon-name-part taxon-name-part-type="genus" reg="Apneumonella">Apneumonella</tp:taxon-name-part> <tp:taxon-name-part taxon-name-part-type="species" reg="jacobsoni">jacobsoni</tp:taxon-name-part></tp:taxon-name></italic><bold>2</bold><italic><tp:taxon-name><tp:taxon-name-part taxon-name-part-type="genus" reg="Mekonglema">Mekonglema</tp:taxon-name-part> <tp:taxon-name-part taxon-name-part-type="species" reg="bailang">bailang</tp:taxon-name-part></tp:taxon-name></italic> sp. nov. <bold>3</bold><italic><tp:taxon-name><tp:taxon-name-part taxon-name-part-type="genus" reg="Mekonglema">M.</tp:taxon-name-part> <tp:taxon-name-part taxon-name-part-type="species" reg="kaorao">kaorao</tp:taxon-name-part></tp:taxon-name></italic> sp. nov. <bold>4</bold><italic><tp:taxon-name><tp:taxon-name-part taxon-name-part-type="genus" reg="Mekonglema">M.</tp:taxon-name-part> <tp:taxon-name-part taxon-name-part-type="species" reg="walayaku">walayaku</tp:taxon-name-part></tp:taxon-name></italic> sp. nov. <bold>5</bold><italic><tp:taxon-name><tp:taxon-name-part taxon-name-part-type="genus" reg="Mekonglema">M.</tp:taxon-name-part> <tp:taxon-name-part taxon-name-part-type="species" reg="xinpingi">xinpingi</tp:taxon-name-part></tp:taxon-name></italic> comb. nov. <bold>6</bold><italic><tp:taxon-name><tp:taxon-name-part taxon-name-part-type="genus" reg="Mekonglema">M.</tp:taxon-name-part> <tp:taxon-name-part taxon-name-part-type="species" reg="yan">yan</tp:taxon-name-part></tp:taxon-name></italic> sp. nov. <bold>7</bold><italic><tp:taxon-name><tp:taxon-name-part taxon-name-part-type="genus" reg="Siamlema">Siamlema</tp:taxon-name-part> <tp:taxon-name-part taxon-name-part-type="species" reg="changhai">changhai</tp:taxon-name-part></tp:taxon-name></italic> sp. nov. <bold>8</bold><italic><tp:taxon-name><tp:taxon-name-part taxon-name-part-type="genus" reg="Siamlema">S.</tp:taxon-name-part> <tp:taxon-name-part taxon-name-part-type="species" reg="suea">suea</tp:taxon-name-part></tp:taxon-name></italic> sp. nov. <bold>9</bold><italic><tp:taxon-name><tp:taxon-name-part taxon-name-part-type="genus" reg="Sundalema">Sundalema</tp:taxon-name-part> <tp:taxon-name-part taxon-name-part-type="species" reg="acicularis">acicularis</tp:taxon-name-part></tp:taxon-name></italic> comb. nov. <bold>10</bold><italic><tp:taxon-name><tp:taxon-name-part taxon-name-part-type="genus" reg="Siamlema">S.</tp:taxon-name-part> <tp:taxon-name-part taxon-name-part-type="species" reg="anguina">anguina</tp:taxon-name-part></tp:taxon-name></italic> comb. nov. <bold>11</bold><italic><tp:taxon-name><tp:taxon-name-part taxon-name-part-type="genus" reg="Siamlema">S.</tp:taxon-name-part> <tp:taxon-name-part taxon-name-part-type="species" reg="bonjol">bonjol</tp:taxon-name-part></tp:taxon-name></italic> sp. nov. <bold>12</bold><italic><tp:taxon-name><tp:taxon-name-part taxon-name-part-type="genus" reg="Siamlema">S.</tp:taxon-name-part> <tp:taxon-name-part taxon-name-part-type="species" reg="khaorakkiat">khaorakkiat</tp:taxon-name-part></tp:taxon-name></italic> sp. nov. <bold>13</bold><italic><tp:taxon-name><tp:taxon-name-part taxon-name-part-type="genus" reg="Telema">Telema</tp:taxon-name-part> <tp:taxon-name-part taxon-name-part-type="species" reg="auricoma">auricoma</tp:taxon-name-part></tp:taxon-name></italic><bold>14</bold><italic><tp:taxon-name><tp:taxon-name-part taxon-name-part-type="genus" reg="Telema">T.</tp:taxon-name-part> <tp:taxon-name-part taxon-name-part-type="species" reg="guihua">guihua</tp:taxon-name-part></tp:taxon-name></italic><bold>15</bold><italic><tp:taxon-name><tp:taxon-name-part taxon-name-part-type="genus" reg="Telema">T.</tp:taxon-name-part> <tp:taxon-name-part taxon-name-part-type="species" reg="nipponica">nipponica</tp:taxon-name-part></tp:taxon-name></italic><bold>16</bold><italic><tp:taxon-name><tp:taxon-name-part taxon-name-part-type="genus" reg="Telema">T.</tp:taxon-name-part> <tp:taxon-name-part taxon-name-part-type="species" reg="wunderlichi">wunderlichi</tp:taxon-name-part></tp:taxon-name></italic><bold>17</bold><italic><tp:taxon-name><tp:taxon-name-part taxon-name-part-type="genus" reg="Telemofila">Telemofila</tp:taxon-name-part> <tp:taxon-name-part taxon-name-part-type="species" reg="fabata">fabata</tp:taxon-name-part></tp:taxon-name></italic> comb. nov. <bold>18</bold><italic><tp:taxon-name><tp:taxon-name-part taxon-name-part-type="genus" reg="Telema">T.</tp:taxon-name-part> <tp:taxon-name-part taxon-name-part-type="species" reg="malaysiaensis">malaysiaensis</tp:taxon-name-part></tp:taxon-name></italic> comb. nov. <bold>19</bold><italic><tp:taxon-name><tp:taxon-name-part taxon-name-part-type="genus" reg="Telema">T.</tp:taxon-name-part> <tp:taxon-name-part taxon-name-part-type="species" reg="samosirensis">samosirensis</tp:taxon-name-part></tp:taxon-name></italic><bold>20</bold><italic><tp:taxon-name><tp:taxon-name-part taxon-name-part-type="genus" reg="Zhuanlema">Zhuanlema</tp:taxon-name-part> <tp:taxon-name-part taxon-name-part-type="species" reg="peteri">peteri</tp:taxon-name-part></tp:taxon-name></italic> sp. nov.</p></caption><graphic xmlns:xlink="http://www.w3.org/1999/xlink" xlink:href="zookeys-933-015-g033.jpg" position="float" orientation="portrait" xlink:type="simple" id="oo_411180.jpg"><uri content-type="original_file" xlink:type="simple">https://binary.pensoft.net/fig/411180</uri></graphic></fig></tp:treatment-sec></tp:taxon-treatment>
