# Supplementary material for: Taxonomic revision of Telemidae (Arachnida, Araneae) from East and Southeast Asia
Source: Zookeys. 2020 May 18;933:15–93. doi: 10.3897/zookeys.933.38653 (PMC7248132; doi:10.3897/zookeys.933.38653)
Supplement: XML Treatment for Sundalema khaorakkiat [file zookeys.933.38653-treatment65.xml]

<!DOCTYPE tp:taxon-treatment
  PUBLIC "-//TaxonX//DTD Taxonomic Treatment Publishing DTD v0 20100105//EN" "tax-treatment-NSO.dtd">
<tp:taxon-treatment xmlns:tp="http://www.plazi.org/taxpub"><tp:treatment-meta><kwd-group><label>Taxon classification</label><kwd><named-content xmlns:xlink="http://www.w3.org/1999/xlink" content-type="kingdom">Animalia</named-content></kwd><kwd><named-content xmlns:xlink="http://www.w3.org/1999/xlink" content-type="order">Araneae</named-content></kwd><kwd><named-content xmlns:xlink="http://www.w3.org/1999/xlink" content-type="family">Telemidae</named-content></kwd></kwd-group><mixed-citation publication-type="journal"><person-group><name><surname>Zhao</surname><given-names>Huifeng</given-names></name><name><surname>Li</surname><given-names>Shuqiang</given-names></name><name><surname>Zhang</surname><given-names>Aibing</given-names></name></person-group><article-title>Taxonomic revision of <tp:taxon-name><tp:taxon-name-part taxon-name-part-type="family">Telemidae</tp:taxon-name-part></tp:taxon-name> (<tp:taxon-name><tp:taxon-name-part taxon-name-part-type="class">Arachnida</tp:taxon-name-part></tp:taxon-name>, <tp:taxon-name><tp:taxon-name-part taxon-name-part-type="order">Araneae</tp:taxon-name-part></tp:taxon-name>) from East and Southeast Asia</article-title><source>Zookeys</source><day>18</day><month>5</month><year>2020</year><volume>933</volume><fpage>15</fpage><lpage>93</lpage><pub-id pub-id-type="doi">10.3897/zookeys.933.38653</pub-id></mixed-citation></tp:treatment-meta><tp:nomenclature><tp:taxon-name><object-id xmlns:xlink="http://www.w3.org/1999/xlink" content-type="arpha" xlink:type="simple">3C9A4F73-7888-5118-80E6-F8661A002181</object-id>
              <tp:taxon-name-part taxon-name-part-type="genus" reg="Sundalema">Sundalema</tp:taxon-name-part>
              <tp:taxon-name-part taxon-name-part-type="species" reg="khaorakkiat">khaorakkiat</tp:taxon-name-part>
              <object-id xmlns:xlink="http://www.w3.org/1999/xlink" content-type="zoobank" xlink:type="simple">http://zoobank.org/6D05CD58-B0CF-48B4-99B7-D09DD62F0CB0</object-id>
            </tp:taxon-name><tp:taxon-authority>Zhao &amp; Li</tp:taxon-authority><tp:taxon-status xmlns:xlink="http://www.w3.org/1999/xlink" xlink:type="simple">sp. nov.</tp:taxon-status><xref ref-type="fig" rid="F26">Figures 26</xref><xref ref-type="fig" rid="F27">, 27</xref><xref ref-type="fig" rid="F33">, 33</xref></tp:nomenclature><tp:treatment-sec sec-type="type material" id="SECID0ESXFK"><title>Type material.</title><p>Holotype: ♀ (<named-content xmlns:xlink="http://www.w3.org/1999/xlink" content-type="dwc:institutional_code" xlink:type="simple">IZCAS</named-content>), Thailand, Songkhla Province, Rattaphum District, Khao Rak Kiat Cave, <named-content xmlns:xlink="http://www.w3.org/1999/xlink" content-type="dwc:verbatimCoordinates" xlink:type="simple"><named-content content-type="geo-json" specific-use="{&#34;type&#34;:&#34;Point&#34;,&#34;coordinates&#34;:[100.250200,7.072400]}" id="NCID0EAYFK" xlink:type="simple">7.0724N, 100.2502E</named-content></named-content>, elevation ca. 52 m, XI.2015, Z. Chen, G. Zhou and Q. Zhao leg. Paratypes: 2♂ and 2♀ (<named-content xmlns:xlink="http://www.w3.org/1999/xlink" content-type="dwc:institutional_code" xlink:type="simple">IZCAS</named-content>), same data as holotype.</p></tp:treatment-sec><tp:treatment-sec sec-type="material" id="SECID0EKYFK"><title>Other material examined.</title><p>1♀ (molecular voucher, <named-content xmlns:xlink="http://www.w3.org/1999/xlink" content-type="dwc:institutional_code" xlink:type="simple">IZCAS</named-content>), same data as holotype.</p></tp:treatment-sec><tp:treatment-sec sec-type="etymology" id="SECID0EVYFK"><title>Etymology.</title><p>The species name refers to the type locality; noun in apposition.</p></tp:treatment-sec><tp:treatment-sec sec-type="diagnosis" id="SECID0E1YFK"><title>Diagnosis.</title><p>This species resembles <italic><tp:taxon-name><tp:taxon-name-part taxon-name-part-type="genus" reg="Siamlema">S.</tp:taxon-name-part> <tp:taxon-name-part taxon-name-part-type="species" reg="acicularis">acicularis</tp:taxon-name-part></tp:taxon-name></italic> comb. nov. but can be distinguished by the following characters: the eyes are vestigial (Figs <xref ref-type="fig" rid="F26">26B</xref>, <xref ref-type="fig" rid="F27">27A</xref>) (vs. ringed with black); the receptacle is coiled into 1.25 loops (Fig. <xref ref-type="fig" rid="F26">26A</xref>) (vs. 2.5 loops); the embolus is longer than the cymbium (Fig. <xref ref-type="fig" rid="F27">27C, D</xref>) (vs. shorter), and the palpal tibia/cymbium ratio is 0.4 (Fig. <xref ref-type="fig" rid="F27">27C, D</xref>) (vs. 0.45).</p><fig id="F26" position="float" orientation="portrait"><object-id xmlns:xlink="http://www.w3.org/1999/xlink" content-type="doi" xlink:type="simple">10.3897/zookeys.933.38653.figure26</object-id><object-id xmlns:xlink="http://www.w3.org/1999/xlink" content-type="arpha" xlink:type="simple">579400CB-ED56-5A24-ACE3-EA1CACCF3EAA</object-id><label>Figure 26.</label><caption><p><italic><tp:taxon-name><tp:taxon-name-part taxon-name-part-type="genus" reg="Sundalema">Sundalema</tp:taxon-name-part> <tp:taxon-name-part taxon-name-part-type="species" reg="khaorakkiat">khaorakkiat</tp:taxon-name-part></tp:taxon-name></italic> sp. nov., female holotype. <bold>A</bold> Endogyne, lateral view <bold>B</bold> habitus, dorsal view <bold>C</bold> habitus, ventral view. Scale bars: 0.05 mm (<bold>A</bold>), 0.2 mm (<bold>B, C</bold>).</p></caption><graphic xmlns:xlink="http://www.w3.org/1999/xlink" xlink:href="zookeys-933-015-g026.jpg" position="float" orientation="portrait" xlink:type="simple" id="oo_411173.jpg"><uri content-type="original_file" xlink:type="simple">https://binary.pensoft.net/fig/411173</uri></graphic></fig></tp:treatment-sec><tp:treatment-sec sec-type="description" id="SECID0EB2FK"><title>Description.</title><p><bold>Female (holotype).</bold> Total length 1.25. Carapace 0.58 long, 0.50 wide. Abdomen 0.63 long, 0.55 wide. Carapace pale white (Fig. <xref ref-type="fig" rid="F26">26B</xref>). Six vestigial eyes (Fig. <xref ref-type="fig" rid="F26">26B</xref>). Chelicerae, legs, labium milky white, endites brown (Fig. <xref ref-type="fig" rid="F26">26B</xref>). Sternum milky white with sparse setae (Fig. <xref ref-type="fig" rid="F26">26B</xref>). Leg measurements: I 3.93 (1.21, 0.19, 1.21, 0.80, 0.52); II 3.52 (1.10, 0.19, 1.06, 0.72, 0.45); III 2.45 (0.73, 0.18, 0.69, 0.49, 0.36); IV 3.28 (1.03, 0.18, 0.92, 0.70, 0.45). Abdomen pale brown with a few long setae (Fig. <xref ref-type="fig" rid="F26">26B, C</xref>). Receptacle coiled into 1.25 loops, and neck much thinner than mesial part (Fig. <xref ref-type="fig" rid="F26">26A</xref>).</p><p><bold>Male.</bold> Total length 1.17. Carapace 0.54 long, 0.48 wide. Abdomen 0.63 long, 0.50 wide. Eyes and coloration as in female (Fig. <xref ref-type="fig" rid="F27">27A</xref>). Leg measurements: I 4.08 (1.24, 0.19, 1.27, 0.86, 0.53); II 3.70 (1.13, 0.19, 1.15, 0.75, 0.48); III 2.67 (0.81, 0.16, 0.76, 0.56, 0.39); IV 3.48 (1.06, 0.17, 1.00, 0.76, 0.49). Palp: Tibia 1.65 times longer than patella, cymbium 2.06 times longer than tibia, 1.50 times longer than femur; cymbial apophysis dark brown and cone shaped (Fig. <xref ref-type="fig" rid="F27">27C</xref>); bulb ellipsoidal; embolus longer than cymbium (Fig. <xref ref-type="fig" rid="F27">27C, D</xref>).</p><fig id="F27" position="float" orientation="portrait"><object-id xmlns:xlink="http://www.w3.org/1999/xlink" content-type="doi" xlink:type="simple">10.3897/zookeys.933.38653.figure27</object-id><object-id xmlns:xlink="http://www.w3.org/1999/xlink" content-type="arpha" xlink:type="simple">4DAC5676-E081-5202-B7A2-18A70A4B3706</object-id><label>Figure 27.</label><caption><p><italic><tp:taxon-name><tp:taxon-name-part taxon-name-part-type="genus" reg="Sundalema">Sundalema</tp:taxon-name-part> <tp:taxon-name-part taxon-name-part-type="species" reg="khaorakkiat">khaorakkiat</tp:taxon-name-part></tp:taxon-name></italic> sp. nov., male paratype. <bold>A</bold> Habitus, dorsal view <bold>B</bold> embolus, apical view <bold>C</bold> palp, prolateral view <bold>D</bold> palp, retrolateral view. Scale bars: 0.2 mm (<bold>A</bold>), 0.05 mm (<bold>B</bold>), 0.1 mm (<bold>C, D</bold>).</p></caption><graphic xmlns:xlink="http://www.w3.org/1999/xlink" xlink:href="zookeys-933-015-g027.jpg" position="float" orientation="portrait" xlink:type="simple" id="oo_411174.jpg"><uri content-type="original_file" xlink:type="simple">https://binary.pensoft.net/fig/411174</uri></graphic></fig></tp:treatment-sec><tp:treatment-sec sec-type="distribution" id="SECID0EX4FK"><title>Distribution.</title><p>Thailand (Songkhla, site 12 in Fig. <xref ref-type="fig" rid="F33">33</xref>), known only from the type locality.</p></tp:treatment-sec><tp:treatment-sec><!--Section generated to contain objects referenced in tp:taxon-treatment.--><fig id="F33" position="float" orientation="portrait"><object-id xmlns:xlink="http://www.w3.org/1999/xlink" content-type="doi" xlink:type="simple">10.3897/zookeys.933.38653.figure33</object-id><object-id xmlns:xlink="http://www.w3.org/1999/xlink" content-type="arpha" xlink:type="simple">68EB54EF-92E7-5EE4-B093-753937C1A96A</object-id><label>Figure 33.</label><caption><p>Distribution records of telemid species in East and Southeast Asia (except <italic><tp:taxon-name><tp:taxon-name-part taxon-name-part-type="genus" reg="Pinelema">Pinelema</tp:taxon-name-part></tp:taxon-name></italic>). <bold>1</bold><italic><tp:taxon-name><tp:taxon-name-part taxon-name-part-type="genus" reg="Apneumonella">Apneumonella</tp:taxon-name-part> <tp:taxon-name-part taxon-name-part-type="species" reg="jacobsoni">jacobsoni</tp:taxon-name-part></tp:taxon-name></italic><bold>2</bold><italic><tp:taxon-name><tp:taxon-name-part taxon-name-part-type="genus" reg="Mekonglema">Mekonglema</tp:taxon-name-part> <tp:taxon-name-part taxon-name-part-type="species" reg="bailang">bailang</tp:taxon-name-part></tp:taxon-name></italic> sp. nov. <bold>3</bold><italic><tp:taxon-name><tp:taxon-name-part taxon-name-part-type="genus" reg="Mekonglema">M.</tp:taxon-name-part> <tp:taxon-name-part taxon-name-part-type="species" reg="kaorao">kaorao</tp:taxon-name-part></tp:taxon-name></italic> sp. nov. <bold>4</bold><italic><tp:taxon-name><tp:taxon-name-part taxon-name-part-type="genus" reg="Mekonglema">M.</tp:taxon-name-part> <tp:taxon-name-part taxon-name-part-type="species" reg="walayaku">walayaku</tp:taxon-name-part></tp:taxon-name></italic> sp. nov. <bold>5</bold><italic><tp:taxon-name><tp:taxon-name-part taxon-name-part-type="genus" reg="Mekonglema">M.</tp:taxon-name-part> <tp:taxon-name-part taxon-name-part-type="species" reg="xinpingi">xinpingi</tp:taxon-name-part></tp:taxon-name></italic> comb. nov. <bold>6</bold><italic><tp:taxon-name><tp:taxon-name-part taxon-name-part-type="genus" reg="Mekonglema">M.</tp:taxon-name-part> <tp:taxon-name-part taxon-name-part-type="species" reg="yan">yan</tp:taxon-name-part></tp:taxon-name></italic> sp. nov. <bold>7</bold><italic><tp:taxon-name><tp:taxon-name-part taxon-name-part-type="genus" reg="Siamlema">Siamlema</tp:taxon-name-part> <tp:taxon-name-part taxon-name-part-type="species" reg="changhai">changhai</tp:taxon-name-part></tp:taxon-name></italic> sp. nov. <bold>8</bold><italic><tp:taxon-name><tp:taxon-name-part taxon-name-part-type="genus" reg="Siamlema">S.</tp:taxon-name-part> <tp:taxon-name-part taxon-name-part-type="species" reg="suea">suea</tp:taxon-name-part></tp:taxon-name></italic> sp. nov. <bold>9</bold><italic><tp:taxon-name><tp:taxon-name-part taxon-name-part-type="genus" reg="Sundalema">Sundalema</tp:taxon-name-part> <tp:taxon-name-part taxon-name-part-type="species" reg="acicularis">acicularis</tp:taxon-name-part></tp:taxon-name></italic> comb. nov. <bold>10</bold><italic><tp:taxon-name><tp:taxon-name-part taxon-name-part-type="genus" reg="Siamlema">S.</tp:taxon-name-part> <tp:taxon-name-part taxon-name-part-type="species" reg="anguina">anguina</tp:taxon-name-part></tp:taxon-name></italic> comb. nov. <bold>11</bold><italic><tp:taxon-name><tp:taxon-name-part taxon-name-part-type="genus" reg="Siamlema">S.</tp:taxon-name-part> <tp:taxon-name-part taxon-name-part-type="species" reg="bonjol">bonjol</tp:taxon-name-part></tp:taxon-name></italic> sp. nov. <bold>12</bold><italic><tp:taxon-name><tp:taxon-name-part taxon-name-part-type="genus" reg="Siamlema">S.</tp:taxon-name-part> <tp:taxon-name-part taxon-name-part-type="species" reg="khaorakkiat">khaorakkiat</tp:taxon-name-part></tp:taxon-name></italic> sp. nov. <bold>13</bold><italic><tp:taxon-name><tp:taxon-name-part taxon-name-part-type="genus" reg="Telema">Telema</tp:taxon-name-part> <tp:taxon-name-part taxon-name-part-type="species" reg="auricoma">auricoma</tp:taxon-name-part></tp:taxon-name></italic><bold>14</bold><italic><tp:taxon-name><tp:taxon-name-part taxon-name-part-type="genus" reg="Telema">T.</tp:taxon-name-part> <tp:taxon-name-part taxon-name-part-type="species" reg="guihua">guihua</tp:taxon-name-part></tp:taxon-name></italic><bold>15</bold><italic><tp:taxon-name><tp:taxon-name-part taxon-name-part-type="genus" reg="Telema">T.</tp:taxon-name-part> <tp:taxon-name-part taxon-name-part-type="species" reg="nipponica">nipponica</tp:taxon-name-part></tp:taxon-name></italic><bold>16</bold><italic><tp:taxon-name><tp:taxon-name-part taxon-name-part-type="genus" reg="Telema">T.</tp:taxon-name-part> <tp:taxon-name-part taxon-name-part-type="species" reg="wunderlichi">wunderlichi</tp:taxon-name-part></tp:taxon-name></italic><bold>17</bold><italic><tp:taxon-name><tp:taxon-name-part taxon-name-part-type="genus" reg="Telemofila">Telemofila</tp:taxon-name-part> <tp:taxon-name-part taxon-name-part-type="species" reg="fabata">fabata</tp:taxon-name-part></tp:taxon-name></italic> comb. nov. <bold>18</bold><italic><tp:taxon-name><tp:taxon-name-part taxon-name-part-type="genus" reg="Telema">T.</tp:taxon-name-part> <tp:taxon-name-part taxon-name-part-type="species" reg="malaysiaensis">malaysiaensis</tp:taxon-name-part></tp:taxon-name></italic> comb. nov. <bold>19</bold><italic><tp:taxon-name><tp:taxon-name-part taxon-name-part-type="genus" reg="Telema">T.</tp:taxon-name-part> <tp:taxon-name-part taxon-name-part-type="species" reg="samosirensis">samosirensis</tp:taxon-name-part></tp:taxon-name></italic><bold>20</bold><italic><tp:taxon-name><tp:taxon-name-part taxon-name-part-type="genus" reg="Zhuanlema">Zhuanlema</tp:taxon-name-part> <tp:taxon-name-part taxon-name-part-type="species" reg="peteri">peteri</tp:taxon-name-part></tp:taxon-name></italic> sp. nov.</p></caption><graphic xmlns:xlink="http://www.w3.org/1999/xlink" xlink:href="zookeys-933-015-g033.jpg" position="float" orientation="portrait" xlink:type="simple" id="oo_411180.jpg"><uri content-type="original_file" xlink:type="simple">https://binary.pensoft.net/fig/411180</uri></graphic></fig></tp:treatment-sec></tp:taxon-treatment>
