# Supplementary material for: Taxonomic revision of Telemidae (Arachnida, Araneae) from East and Southeast Asia
Source: Zookeys. 2020 May 18;933:15–93. doi: 10.3897/zookeys.933.38653 (PMC7248132; doi:10.3897/zookeys.933.38653)
Supplement: XML Treatment for Zhuanlema [file zookeys.933.38653-treatment77.xml]

<!DOCTYPE tp:taxon-treatment
  PUBLIC "-//TaxonX//DTD Taxonomic Treatment Publishing DTD v0 20100105//EN" "tax-treatment-NSO.dtd">
<tp:taxon-treatment xmlns:tp="http://www.plazi.org/taxpub"><tp:treatment-meta><kwd-group><label>Taxon classification</label><kwd><named-content xmlns:xlink="http://www.w3.org/1999/xlink" content-type="kingdom">Animalia</named-content></kwd><kwd><named-content xmlns:xlink="http://www.w3.org/1999/xlink" content-type="order">Araneae</named-content></kwd><kwd><named-content xmlns:xlink="http://www.w3.org/1999/xlink" content-type="family">Telemidae</named-content></kwd></kwd-group><mixed-citation publication-type="journal"><person-group><name><surname>Zhao</surname><given-names>Huifeng</given-names></name><name><surname>Li</surname><given-names>Shuqiang</given-names></name><name><surname>Zhang</surname><given-names>Aibing</given-names></name></person-group><article-title>Taxonomic revision of <tp:taxon-name><tp:taxon-name-part taxon-name-part-type="family">Telemidae</tp:taxon-name-part></tp:taxon-name> (<tp:taxon-name><tp:taxon-name-part taxon-name-part-type="class">Arachnida</tp:taxon-name-part></tp:taxon-name>, <tp:taxon-name><tp:taxon-name-part taxon-name-part-type="order">Araneae</tp:taxon-name-part></tp:taxon-name>) from East and Southeast Asia</article-title><source>Zookeys</source><day>18</day><month>5</month><year>2020</year><volume>933</volume><fpage>15</fpage><lpage>93</lpage><pub-id pub-id-type="doi">10.3897/zookeys.933.38653</pub-id></mixed-citation></tp:treatment-meta><tp:nomenclature><label>Genus</label><tp:taxon-name><object-id xmlns:xlink="http://www.w3.org/1999/xlink" content-type="arpha" xlink:type="simple">F07B306D-AE49-5280-AD76-051356FED0EF</object-id>
              <tp:taxon-name-part taxon-name-part-type="genus" reg="Zhuanlema">Zhuanlema</tp:taxon-name-part>
              <object-id xmlns:xlink="http://www.w3.org/1999/xlink" content-type="zoobank" xlink:type="simple">http://zoobank.org/D5FC4E70-33EA-4741-88FF-85005FF3C759</object-id>
            </tp:taxon-name><tp:taxon-authority>Zhao &amp; Li</tp:taxon-authority><tp:taxon-status xmlns:xlink="http://www.w3.org/1999/xlink" xlink:type="simple">gen. nov.</tp:taxon-status></tp:nomenclature><tp:treatment-sec sec-type="type species" id="SECID0ELXHK"><title>Type species.</title><p><italic><tp:taxon-name><tp:taxon-name-part taxon-name-part-type="genus" reg="Zhuanlema">Zhuanlema</tp:taxon-name-part> <tp:taxon-name-part taxon-name-part-type="species" reg="peteri">peteri</tp:taxon-name-part></tp:taxon-name></italic> sp. nov. from Luang Prabang Province, Laos.</p></tp:treatment-sec><tp:treatment-sec sec-type="etymology" id="SECID0E3XHK"><title>Etymology.</title><p>The generic name is derived from “Zhuan”, referring to the Chinese pinyin “zhuan”, indicating that the apex of the embolus is twisted, and “-lema” which is a convention from the type genus of the family. Feminine in gender.</p></tp:treatment-sec><tp:treatment-sec sec-type="diagnosis" id="SECID0EBYHK"><title>Diagnosis.</title><p>The new genus resembles species in the <italic><tp:taxon-name><tp:taxon-name-part taxon-name-part-type="genus" reg="Pinelema"/><tp:taxon-name-part taxon-name-part-type="species" reg="bailongensis">bailongensis</tp:taxon-name-part></tp:taxon-name></italic>-group but can be distinguished by the following characters: the apex of the embolus is twisted (Fig. <xref ref-type="fig" rid="F28">28C</xref>) (vs. tube-like embolus), the cymbial apophysis is located basally and four times shorter than the width of the cymbial base (Fig. <xref ref-type="fig" rid="F28">28C, D</xref>) (vs. cymbial apophysis located mesially or sub-basally, and longer or 1–3 times shorter than the width of the cymbial base). Females can be distinguished by the sclerotized receptacle (Fig. <xref ref-type="fig" rid="F29">29A</xref>) (vs. membranous).</p></tp:treatment-sec><tp:treatment-sec sec-type="description" id="SECID0E4YHK"><title>Description.</title><p>See species description.</p></tp:treatment-sec><tp:treatment-sec sec-type="Composition" id="SECID0ECZHK"><title>Composition.</title><p><italic><tp:taxon-name><tp:taxon-name-part taxon-name-part-type="genus" reg="Zhuanlema">Zhuanlema</tp:taxon-name-part> <tp:taxon-name-part taxon-name-part-type="species" reg="peteri">peteri</tp:taxon-name-part></tp:taxon-name></italic> sp. nov.</p></tp:treatment-sec><tp:treatment-sec sec-type="distribution" id="SECID0ETZHK"><title>Distribution.</title><p>Laos (Luang Prabang, site 20 in Fig. <xref ref-type="fig" rid="F33">33</xref>), known only from the type locality.</p></tp:treatment-sec><tp:treatment-sec><!--Section generated to contain objects referenced in tp:taxon-treatment.--><fig id="F28" position="float" orientation="portrait"><object-id xmlns:xlink="http://www.w3.org/1999/xlink" content-type="doi" xlink:type="simple">10.3897/zookeys.933.38653.figure28</object-id><object-id xmlns:xlink="http://www.w3.org/1999/xlink" content-type="arpha" xlink:type="simple">2D906B62-FAF4-5940-9FD8-55D132450D24</object-id><label>Figure 28.</label><caption><p><italic><tp:taxon-name><tp:taxon-name-part taxon-name-part-type="genus" reg="Zhuanlema">Zhuanlema</tp:taxon-name-part> <tp:taxon-name-part taxon-name-part-type="species" reg="peteri">peteri</tp:taxon-name-part></tp:taxon-name></italic> sp. nov., male holotype. <bold>A</bold> Habitus, dorsal view <bold>B</bold> embolus, apical view <bold>C</bold> palp, prolateral view <bold>D</bold> palp, retrolateral view. Scale bars: 0.2 mm (<bold>A</bold>), 0.05 mm (<bold>B</bold>), 0.1 mm (<bold>C, D</bold>).</p></caption><graphic xmlns:xlink="http://www.w3.org/1999/xlink" xlink:href="zookeys-933-015-g028.jpg" position="float" orientation="portrait" xlink:type="simple" id="oo_411175.jpg"><uri content-type="original_file" xlink:type="simple">https://binary.pensoft.net/fig/411175</uri></graphic></fig><fig id="F29" position="float" orientation="portrait"><object-id xmlns:xlink="http://www.w3.org/1999/xlink" content-type="doi" xlink:type="simple">10.3897/zookeys.933.38653.figure29</object-id><object-id xmlns:xlink="http://www.w3.org/1999/xlink" content-type="arpha" xlink:type="simple">A73CCCFE-F7DF-5313-9CEA-90E4FE90A437</object-id><label>Figure 29.</label><caption><p><italic><tp:taxon-name><tp:taxon-name-part taxon-name-part-type="genus" reg="Zhuanlema">Zhuanlema</tp:taxon-name-part> <tp:taxon-name-part taxon-name-part-type="species" reg="peteri">peteri</tp:taxon-name-part></tp:taxon-name></italic> sp. nov., female paratype. <bold>A</bold> Endogyne, lateral view <bold>B</bold> habitus, dorsal view <bold>C</bold> habitus, ventral view. Scale bars: 0.05 mm (<bold>A</bold>), 0.2 mm (<bold>B, C</bold>).</p></caption><graphic xmlns:xlink="http://www.w3.org/1999/xlink" xlink:href="zookeys-933-015-g029.jpg" position="float" orientation="portrait" xlink:type="simple" id="oo_411176.jpg"><uri content-type="original_file" xlink:type="simple">https://binary.pensoft.net/fig/411176</uri></graphic></fig><fig id="F33" position="float" orientation="portrait"><object-id xmlns:xlink="http://www.w3.org/1999/xlink" content-type="doi" xlink:type="simple">10.3897/zookeys.933.38653.figure33</object-id><object-id xmlns:xlink="http://www.w3.org/1999/xlink" content-type="arpha" xlink:type="simple">68EB54EF-92E7-5EE4-B093-753937C1A96A</object-id><label>Figure 33.</label><caption><p>Distribution records of telemid species in East and Southeast Asia (except <italic><tp:taxon-name><tp:taxon-name-part taxon-name-part-type="genus" reg="Pinelema">Pinelema</tp:taxon-name-part></tp:taxon-name></italic>). <bold>1</bold><italic><tp:taxon-name><tp:taxon-name-part taxon-name-part-type="genus" reg="Apneumonella">Apneumonella</tp:taxon-name-part> <tp:taxon-name-part taxon-name-part-type="species" reg="jacobsoni">jacobsoni</tp:taxon-name-part></tp:taxon-name></italic><bold>2</bold><italic><tp:taxon-name><tp:taxon-name-part taxon-name-part-type="genus" reg="Mekonglema">Mekonglema</tp:taxon-name-part> <tp:taxon-name-part taxon-name-part-type="species" reg="bailang">bailang</tp:taxon-name-part></tp:taxon-name></italic> sp. nov. <bold>3</bold><italic><tp:taxon-name><tp:taxon-name-part taxon-name-part-type="genus" reg="Mekonglema">M.</tp:taxon-name-part> <tp:taxon-name-part taxon-name-part-type="species" reg="kaorao">kaorao</tp:taxon-name-part></tp:taxon-name></italic> sp. nov. <bold>4</bold><italic><tp:taxon-name><tp:taxon-name-part taxon-name-part-type="genus" reg="Mekonglema">M.</tp:taxon-name-part> <tp:taxon-name-part taxon-name-part-type="species" reg="walayaku">walayaku</tp:taxon-name-part></tp:taxon-name></italic> sp. nov. <bold>5</bold><italic><tp:taxon-name><tp:taxon-name-part taxon-name-part-type="genus" reg="Mekonglema">M.</tp:taxon-name-part> <tp:taxon-name-part taxon-name-part-type="species" reg="xinpingi">xinpingi</tp:taxon-name-part></tp:taxon-name></italic> comb. nov. <bold>6</bold><italic><tp:taxon-name><tp:taxon-name-part taxon-name-part-type="genus" reg="Mekonglema">M.</tp:taxon-name-part> <tp:taxon-name-part taxon-name-part-type="species" reg="yan">yan</tp:taxon-name-part></tp:taxon-name></italic> sp. nov. <bold>7</bold><italic><tp:taxon-name><tp:taxon-name-part taxon-name-part-type="genus" reg="Siamlema">Siamlema</tp:taxon-name-part> <tp:taxon-name-part taxon-name-part-type="species" reg="changhai">changhai</tp:taxon-name-part></tp:taxon-name></italic> sp. nov. <bold>8</bold><italic><tp:taxon-name><tp:taxon-name-part taxon-name-part-type="genus" reg="Siamlema">S.</tp:taxon-name-part> <tp:taxon-name-part taxon-name-part-type="species" reg="suea">suea</tp:taxon-name-part></tp:taxon-name></italic> sp. nov. <bold>9</bold><italic><tp:taxon-name><tp:taxon-name-part taxon-name-part-type="genus" reg="Sundalema">Sundalema</tp:taxon-name-part> <tp:taxon-name-part taxon-name-part-type="species" reg="acicularis">acicularis</tp:taxon-name-part></tp:taxon-name></italic> comb. nov. <bold>10</bold><italic><tp:taxon-name><tp:taxon-name-part taxon-name-part-type="genus" reg="Siamlema">S.</tp:taxon-name-part> <tp:taxon-name-part taxon-name-part-type="species" reg="anguina">anguina</tp:taxon-name-part></tp:taxon-name></italic> comb. nov. <bold>11</bold><italic><tp:taxon-name><tp:taxon-name-part taxon-name-part-type="genus" reg="Siamlema">S.</tp:taxon-name-part> <tp:taxon-name-part taxon-name-part-type="species" reg="bonjol">bonjol</tp:taxon-name-part></tp:taxon-name></italic> sp. nov. <bold>12</bold><italic><tp:taxon-name><tp:taxon-name-part taxon-name-part-type="genus" reg="Siamlema">S.</tp:taxon-name-part> <tp:taxon-name-part taxon-name-part-type="species" reg="khaorakkiat">khaorakkiat</tp:taxon-name-part></tp:taxon-name></italic> sp. nov. <bold>13</bold><italic><tp:taxon-name><tp:taxon-name-part taxon-name-part-type="genus" reg="Telema">Telema</tp:taxon-name-part> <tp:taxon-name-part taxon-name-part-type="species" reg="auricoma">auricoma</tp:taxon-name-part></tp:taxon-name></italic><bold>14</bold><italic><tp:taxon-name><tp:taxon-name-part taxon-name-part-type="genus" reg="Telema">T.</tp:taxon-name-part> <tp:taxon-name-part taxon-name-part-type="species" reg="guihua">guihua</tp:taxon-name-part></tp:taxon-name></italic><bold>15</bold><italic><tp:taxon-name><tp:taxon-name-part taxon-name-part-type="genus" reg="Telema">T.</tp:taxon-name-part> <tp:taxon-name-part taxon-name-part-type="species" reg="nipponica">nipponica</tp:taxon-name-part></tp:taxon-name></italic><bold>16</bold><italic><tp:taxon-name><tp:taxon-name-part taxon-name-part-type="genus" reg="Telema">T.</tp:taxon-name-part> <tp:taxon-name-part taxon-name-part-type="species" reg="wunderlichi">wunderlichi</tp:taxon-name-part></tp:taxon-name></italic><bold>17</bold><italic><tp:taxon-name><tp:taxon-name-part taxon-name-part-type="genus" reg="Telemofila">Telemofila</tp:taxon-name-part> <tp:taxon-name-part taxon-name-part-type="species" reg="fabata">fabata</tp:taxon-name-part></tp:taxon-name></italic> comb. nov. <bold>18</bold><italic><tp:taxon-name><tp:taxon-name-part taxon-name-part-type="genus" reg="Telema">T.</tp:taxon-name-part> <tp:taxon-name-part taxon-name-part-type="species" reg="malaysiaensis">malaysiaensis</tp:taxon-name-part></tp:taxon-name></italic> comb. nov. <bold>19</bold><italic><tp:taxon-name><tp:taxon-name-part taxon-name-part-type="genus" reg="Telema">T.</tp:taxon-name-part> <tp:taxon-name-part taxon-name-part-type="species" reg="samosirensis">samosirensis</tp:taxon-name-part></tp:taxon-name></italic><bold>20</bold><italic><tp:taxon-name><tp:taxon-name-part taxon-name-part-type="genus" reg="Zhuanlema">Zhuanlema</tp:taxon-name-part> <tp:taxon-name-part taxon-name-part-type="species" reg="peteri">peteri</tp:taxon-name-part></tp:taxon-name></italic> sp. nov.</p></caption><graphic xmlns:xlink="http://www.w3.org/1999/xlink" xlink:href="zookeys-933-015-g033.jpg" position="float" orientation="portrait" xlink:type="simple" id="oo_411180.jpg"><uri content-type="original_file" xlink:type="simple">https://binary.pensoft.net/fig/411180</uri></graphic></fig></tp:treatment-sec></tp:taxon-treatment>
